# Supplementary material for: Transcriptome analysis identified a novel 3-LncRNA regulatory network of transthyretin attenuating glucose induced hRECs dysfunction in diabetic retinopathy
Source: BMC Med Genomics. 2019 Oct 15;12:134. doi: 10.1186/s12920-019-0596-2 (PMC6794807; doi:10.1186/s12920-019-0596-2)
Supplement: Supplementary file 1 — Additional file 1: Table S1. We listed the TTR-mRNAs and TTR-lncRNAs, respectively. A total of 853 TTR-mRNAs/transcripts and 48 TTR-mRNAs/transcripts with normalized expression level in low glucose (LG), high glucose (HG) and TTR + TTR co-treated (TTR) groups, relative expression fold change (log2 transformed) with P value and FDR in TTR/HG and HG/LG groups, gene ID and gene symbol were shown. [file 12920_2019_596_MOESM1_ESM.xlsx]

## Sheet: TTR-mRNAs
Transcript_ID	TTR1	TTR2	TTR3	High1	High2	High3	Low1	Low2	Low3	TTR	High	Low	TTR_vs_High_log2FoldChange	TTR_vs_High_Pvalue	TTR_vs_High_FDR	High_vs_Low_log2FoldChange	High_vs_Low_Pvalue	High_vs_Low_FDR	Gene_id	Symbol	Description	Database_source
ENST00000024061	0	0	0	5.47056	4.40192	0	0	0	0	0	3.29083	0	-3.29083	0.0348397	0.0492362	3.29083	0.0119613	0.0127175	ENSG00000022567	SLC45A4	solute carrier family 45 member 4	ProteinCodingRNA
ENST00000175506	8.82707	5.72556	5.60122	5.37659	4.44702	4.57707	7.30074	6.49019	9.67248	6.71795	4.80023	7.82114	1.91772	0.00486801	0.0161417	-3.02091	2.23e-05	0.000794221	ENSG00000070669	ASNS	asparagine synthetase (glutamine-hydrolyzing)	ProteinCodingRNA
ENST00000176195	0	2.05181	0	2.7208	2.12324	3.46759	1.58907	0	0	0.683937	2.77054	0.52969	-2.0866	0.0390536	0.0515617	2.24085	0.0162744	0.0157223	ENSG00000070031	SCT	secretin	ProteinCodingRNA
ENST00000191063	5.78509	4.70985	0	0	0.741007	0	0	5.8872	5.70162	3.49831	0.247002	3.86294	3.25131	0.0174819	0.0347506	-3.61594	0.00418455	0.00593593	ENSG00000134461	ANKRD16	ankyrin repeat domain 16	ProteinCodingRNA
ENST00000204517	7.14892	7.53182	8.13093	5.60096	6.96031	4.78283	6.34593	7.72742	8.36045	7.60389	5.78137	7.47793	1.82252	0.0120903	0.0284475	-1.69657	0.0296684	0.0233742	ENSG00000090447	TFAP4	transcription factor AP-4	ProteinCodingRNA
ENST00000205194	7.95838	8.92807	7.45717	6.18986	7.42788	6.97048	7.8765	7.15407	8.73405	8.11454	6.86274	7.92154	1.2518	0.0133236	0.0299968	-1.0588	0.0404332	0.0285426	ENSG00000090971	NAT14	N-acetyltransferase 14 (putative)	ProteinCodingRNA
ENST00000216085	6.74227	7.48191	7.02854	6.16196	4.99466	6.04326	6.80052	6.55362	7.34305	7.08424	5.73329	6.89906	1.35095	0.00246003	0.0100866	-1.16577	0.0119513	0.0127094	ENSG00000100263	RHBDD3	rhomboid domain containing 3	ProteinCodingRNA
ENST00000216271	0.800475	5.5429	4.82465	0.764725	0.741007	2.88817	1.00308	5.78518	4.37562	3.72268	1.46464	3.7213	2.25804	0.0357427	0.0498311	-2.25666	0.0249186	0.0208706	ENSG00000100429	HDAC10	histone deacetylase 10	ProteinCodingRNA
ENST00000216780	9.65811	9.14804	9.43374	6.72597	8.41803	8.10553	9.32356	8.01569	9.55424	9.4133	7.74984	8.9645	1.66345	0.00103072	0.00546459	-1.21465	0.0424988	0.0294464	ENSG00000100889	PCK2	phosphoenolpyruvate carboxykinase 2, mitochondrial	ProteinCodingRNA
ENST00000217964	6.21773	10.5764	6.33335	5.79508	5.48018	6.28244	7.57598	6.36847	8.36766	7.70917	5.85256	7.43737	1.85661	0.00472446	0.015838	-1.58481	0.00210851	0.0352267	ENSG00000101849	TBL1X	transducin beta like 1X-linked	ProteinCodingRNA
ENST00000219431	9.12986	6.62255	8.5293	6.59648	6.17317	7.07205	8.6536	8.53893	8.9367	8.0939	6.6139	8.70974	1.48	0.00639089	0.0192347	-2.09584	5.91e-12	7.14e-10	ENSG00000103152	MPG	N-methylpurine DNA glycosylase	ProteinCodingRNA
ENST00000220669	4.2885	2.05181	3.93198	1.92455	1.22816	2.88817	4.17574	4.10123	4.48574	3.4241	2.01363	4.25424	1.41047	0.049771	0.0569676	-2.24061	0.00024903	0.00624267	ENSG00000104231	ZFAND1	zinc finger AN1-type containing 1	ProteinCodingRNA
ENST00000222248	2.44627	2.86642	2.79556	0	0	1.50056	1.58907	2.54816	3.4435	2.70275	0.500186	2.52691	2.20256	0.00909876	0.0239879	-2.02672	0.0310976	0.0240906	ENSG00000105641	SLC5A5	solute carrier family 5 member 5	ProteinCodingRNA
ENST00000223084	6.12878	6.06763	6.73857	5.19579	4.69152	5.57449	6.254	6.0008	7.12214	6.31166	5.15393	6.45898	1.15773	0.00234066	0.00975593	-1.30505	0.00332369	0.0496994	ENSG00000106355	LSM5	LSM5 homolog, U6 small nuclear RNA and mRNA degradation associated	ProteinCodingRNA
ENST00000226299	0.800475	1.36353	1.75583	0.764725	2.12324	8.77864	2.00462	0.854513	1.4041	1.30661	3.88887	1.42108	-2.58226	0.0196769	0.0370097	2.46779	0.00605328	0.0078157	ENSG00000002549	LAP3	leucine aminopeptidase 3	ProteinCodingRNA
ENST00000227214	5.43548	8.57033	3.54811	3.43117	2.94737	3.05625	5.17591	5.72032	4.12642	5.85131	3.14493	5.00755	2.70638	0.000738149	0.0430674	-1.86262	0.000249157	0.00624375	ENSG00000021300	PLEKHB1	pleckstrin homology domain containing B1	ProteinCodingRNA
ENST00000228306	9.64213	10.8578	10.7258	7.91571	7.81094	9.60294	11.3648	11.0509	10.6933	10.4086	8.4432	11.0363	1.96538	0.00208532	0.00906157	-2.59314	8.12e-06	0.000326778	ENSG00000089157	RPLP0	ribosomal protein lateral stalk subunit P0	ProteinCodingRNA
ENST00000229903	3.30744	6.93229	5.52878	3.43117	4.44702	2.6979	4.39818	4.79019	6.8406	5.25617	3.52537	5.34299	1.73081	0.0229187	0.040138	-1.81762	0.0158177	0.0154109	ENSG00000112167	SAYSD1	SAYSVFN motif domain containing 1	ProteinCodingRNA
ENST00000230582	0	2.05181	0	3.83611	3.63376	4.82999	0	1.77587	0	0.683937	4.09995	0.591956	-3.41602	6.41e-05	0.00643401	3.508	5.7e-05	0.0017982	ENSG00000112812	PRSS16	protease, serine 16	ProteinCodingRNA
ENST00000231134	0	0	0	2.8662	1.59169	1.50056	0	0	0	0	1.98615	0	-1.98615	0.0192297	0.0366238	1.98615	0.0147467	0.0147159	ENSG00000113209	PCDHB5	protocadherin beta 5	ProteinCodingRNA
ENST00000231668	1.68931	5.4421	5.49115	2.16839	2.816	2.22003	4.81329	5.22368	3.4435	4.20752	2.40148	4.49349	1.80604	0.010985	0.0269412	-2.09201	0.000336555	0.00803751	ENSG00000113734	BNIP1	BCL2 interacting protein 1	ProteinCodingRNA
ENST00000232978	9.20067	7.53182	8.31987	6.88801	6.5283	6.97048	7.03953	6.87496	9.88586	8.35079	6.7956	7.93345	1.55519	0.000308789	0.0224607	-1.13786	0.0298867	0.0234834	ENSG00000114857	NKTR	natural killer cell triggering receptor	ProteinCodingRNA
ENST00000233121	7.27171	8.08523	6.55014	6.02928	6.10445	5.82783	6.48182	8.16126	6.66446	7.30236	5.98719	7.10252	1.31517	0.00148009	0.0071331	-1.11533	0.0156546	0.0153117	ENSG00000084764	MAPRE3	microtubule associated protein RP/EB family member 3	ProteinCodingRNA
ENST00000234071	4.6284	4.31307	0	0	0	0	3.81307	4.03164	0	2.98049	0	2.61491	2.98049	0.022635	0.0398499	-2.61491	0.00693862	0.00864409	ENSG00000115718	PROC	protein C, inactivator of coagulation factors Va and VIIIa	ProteinCodingRNA
ENST00000236925	0.800475	1.36353	1.13001	1.26189	11.3929	11.5226	1.58907	0.854513	0	1.098	8.05911	0.814528	-6.96111	0.0133692	0.0300602	7.24458	0.0190434	0.0174619	ENSG00000118200	CAMSAP2	calmodulin regulated spectrin associated protein family member 2	ProteinCodingRNA
ENST00000243040	6.97271	6.96898	6.8763	5.58003	5.11133	5.93956	8.01736	7.94174	8.15078	6.93933	5.54364	8.03663	1.39569	2.23e-06	0.000365589	-2.49299	2.23e-19	5.39e-17	ENSG00000123349	PFDN5	prefoldin subunit 5	ProteinCodingRNA
ENST00000245544	7.8466	8.33759	8.14312	5.64193	6.70579	6.88374	7.24452	7.19443	7.89543	8.1091	6.41049	7.44479	1.69862	3.99e-05	0.00432066	-1.03431	0.0273996	0.0222072	ENSG00000125450	NUP85	nucleoporin 85	ProteinCodingRNA
ENST00000247866	4.71243	4.31307	4.94087	5.75829	6.54913	5.60192	3.91264	4.46021	5.55774	4.65546	5.96978	4.64353	-1.31433	0.00121766	0.00618807	1.32625	0.0210683	0.0186923	ENSG00000090266	NDUFB2	NADH:ubiquinone oxidoreductase subunit B2	ProteinCodingRNA
ENST00000247970	6.23204	2.51586	10.1209	5.30186	2.12324	5.60192	7.55302	6.75055	8.20008	6.28961	4.34234	7.50121	1.94727	0.0288272	0.045079	-3.15887	0.00213535	0.035593	ENSG00000127445	PIN1	peptidylprolyl cis/trans isomerase, NIMA-interacting 1	ProteinCodingRNA
ENST00000253461	5.38516	4.79407	5.56546	3.33451	3.37834	4.12645	5.00597	5.60528	5.45318	5.24823	3.6131	5.35481	1.63512	9.35e-05	0.00885622	-1.74171	3.04e-05	0.00104333	ENSG00000260456	C16orf95	chromosome 16 open reading frame 95	ProteinCodingRNA
ENST00000254977	7.04741	8.41941	6.65596	5.42434	4.83416	5.68122	6.56068	5.62903	9.30667	7.37426	5.31324	7.16546	2.06102	0.000101753	0.0094586	-1.85222	0.00451369	0.00628244	ENSG00000132640	BTBD3	BTB domain containing 3	ProteinCodingRNA
ENST00000256442	11.2655	9.01837	11.1071	11.6142	12.2231	11.8416	9.00615	7.77077	7.93479	10.4637	11.893	8.23724	-1.42928	0.0297481	0.0457571	3.65572	4.4e-21	1.21e-18	ENSG00000134057	CCNB1	cyclin B1	ProteinCodingRNA
ENST00000257694	5.74575	5.08898	9.07212	5.02046	4.86772	5.93956	5.05037	5.19213	8.96073	6.63562	5.27591	6.40108	1.3597	0.0258095	0.0427376	-1.12517	0.0411514	0.0288514	ENSG00000135241	PNPLA8	patatin like phospholipase domain containing 8	ProteinCodingRNA
ENST00000258080	7.07941	8.09356	8.00976	6.02928	6.37337	7.18519	8.24454	8.04688	8.67715	7.72758	6.52928	8.32286	1.1983	0.0101021	0.0256144	-1.79358	1.07e-05	0.000417179	ENSG00000115317	HTRA2	HtrA serine peptidase 2	ProteinCodingRNA
ENST00000258412	6.91181	10.6588	6.62154	6.7449	6.385	6.06313	6.1959	7.7761	8.54348	8.06403	6.39768	7.50516	1.66636	0.00684003	0.0201584	-1.10748	0.0278897	0.0224955	ENSG00000135926	TMBIM1	transmembrane BAX inhibitor motif containing 1	ProteinCodingRNA
ENST00000259818	6.80102	0	7.57876	3.2309	3.9163	3.78729	7.19594	7.30915	7.70365	4.79326	3.64483	7.40291	1.14843	0.0371765	0.0505835	-3.75808	8.28e-28	3.58e-25	ENSG00000137285	TUBB2B	tubulin beta 2B class IIb	ProteinCodingRNA
ENST00000260385	5.45999	5.02071	8.35696	5.42434	5.21926	4.78283	7.66434	7.82834	8.17564	6.27922	5.14215	7.88944	1.13707	0.0389364	0.0515508	-2.74729	4.3e-21	1.18e-18	ENSG00000137824	RMDN3	regulator of microtubule dynamics 3	ProteinCodingRNA
ENST00000261244	0.800475	0	1.75583	9.76589	9.59941	9.97094	1.00308	0.854513	0	0.852101	9.77874	0.619198	-8.92664	5.49e-74	6.84e-70	9.15955	2.26e-57	4.2e-54	ENSG00000100578	KIAA0586	KIAA0586	ProteinCodingRNA
ENST00000261427	10.562	10.629	10.1857	10.2774	8.34544	9.06399	10.5287	10.5952	10.2185	10.4589	9.22895	10.4475	1.22994	0.0410831	0.0525511	-1.21854	0.0474337	0.0314347	ENSG00000078140	UBE2K	ubiquitin conjugating enzyme E2 K	ProteinCodingRNA
ENST00000261464	7.58761	8.52792	8.44324	2.55908	1.59169	6.65405	7.7476	8.57911	8.54348	8.18625	3.60161	8.29006	4.58465	0.0171127	0.034323	-4.68846	0.0106824	0.011759	ENSG00000082512	TRAF5	TNF receptor associated factor 5	ProteinCodingRNA
ENST00000261751	3.41167	2.86642	3.22036	1.63094	0	0	2.5901	3.18293	2.57036	3.16615	0.543645	2.78113	2.6225	0.00240044	0.00989628	-2.23748	0.0181619	0.0169116	ENSG00000117971	CHRNB4	cholinergic receptor nicotinic beta 4 subunit	ProteinCodingRNA
ENST00000261789	4.75267	8.8466	5.45251	4.3627	4.44702	5.45923	9.30993	6.8037	9.74625	6.3506	4.75632	8.61996	1.59428	0.0160412	0.0331816	-3.86364	1.59e-08	1.18e-06	ENSG00000100926	TM9SF1	transmembrane 9 superfamily member 1	ProteinCodingRNA
ENST00000261833	0	0	0	12.4085	12.4603	10.7068	0	0	0	0	11.8586	0	-11.8586	7.33e-67	7.18e-63	11.8586	4.71e-59	9.4e-56	ENSG00000122966	CIT	citron rho-interacting serine/threonine kinase	ProteinCodingRNA
ENST00000262105	7.9147	11.1188	10.74	11.7577	11.8533	11.6512	9.30764	7.3526	9.43919	9.9245	11.7541	8.69981	-1.82958	0.0479366	0.0559468	3.05427	1.91e-08	1.39e-06	ENSG00000104738	MCM4	minichromosome maintenance complex component 4	ProteinCodingRNA
ENST00000262315	0.800475	8.51557	8.0748	0.764725	0.741007	1.50056	7.52969	6.31089	0	5.79695	1.0021	4.61353	4.79485	0.000845058	0.0473893	-3.61143	0.000389015	0.00904947	ENSG00000127586	CHTF18	chromosome transmission fidelity factor 18	ProteinCodingRNA
ENST00000262585	4.6284	1.36353	4.48509	0	0	0	1.58907	6.26615	2.10201	3.49234	0	3.31907	3.49234	0.000190866	0.0154668	-3.31907	0.0014092	0.0257849	ENSG00000105339	DENND3	DENN domain containing 3	ProteinCodingRNA
ENST00000262741	9.97862	10.1508	10.0976	1.92455	1.88181	0.937164	9.4553	9.54949	9.28017	10.0757	1.58117	9.42832	8.4945	9.2e-114	3.16e-109	-7.84714	3.39e-76	1.16e-72	ENSG00000117461	PIK3R3	phosphoinositide-3-kinase regulatory subunit 3	ProteinCodingRNA
ENST00000262746	4.90329	10.7219	9.05611	6.78203	6.22588	7.27314	8.4324	10.8001	9.44601	8.22711	6.76035	9.55949	1.46676	0.012979	0.0295511	-2.79914	1.35e-06	6.71e-05	ENSG00000117450	PRDX1	peroxiredoxin 1	ProteinCodingRNA
ENST00000262764	6.59509	6.87543	6.9475	5.51535	2.67146	5.45923	6.30986	7.92745	8.54983	6.80601	4.54868	7.59571	2.25733	0.0133672	0.0300602	-3.04703	0.000944504	0.0187103	ENSG00000087157	PGS1	phosphatidylglycerophosphate synthase 1	ProteinCodingRNA
ENST00000263266	2.94018	2.05181	2.52466	3.607	4.20593	4.40086	3.00539	2.54816	3.64682	2.50555	4.07127	3.06679	-1.56571	0.00521352	0.0169071	1.00447	0.0434068	0.0298158	ENSG00000105523	FAM83E	family with sequence similarity 83 member E	ProteinCodingRNA
ENST00000263741	6.09787	7.53182	7.28094	10.2831	10.132	9.37349	7.98341	9.24004	9.15242	6.97021	9.92954	8.79196	-2.95933	8.14e-11	3.58e-08	1.13758	0.00896335	0.010414	ENSG00000078808	SDF4	stromal cell derived factor 4	ProteinCodingRNA
ENST00000263753	4.4924	6.45158	3.22036	8.71571	8.45438	6.41207	6.254	7.11254	6.54235	4.72145	7.86072	6.6363	-3.13927	0.00229701	0.00965793	1.22442	0.0175284	0.0165118	ENSG00000129810	SGO1	shugoshin 1	ProteinCodingRNA
ENST00000264331	9.08327	11.909	10.9906	9.14422	8.43772	9.18683	11.1035	9.39873	10.3572	10.661	8.92292	10.2865	1.73805	0.00103867	0.00549009	-1.36355	0.00167614	0.0294626	ENSG00000077097	TOP2B	topoisomerase (DNA) II beta	ProteinCodingRNA
ENST00000264454	3.98491	5.49338	5.09933	3.607	3.55354	3.78729	5.36356	5.45391	5.21815	4.85921	3.64928	5.34521	1.20993	0.0111382	0.0271193	-1.69593	5.94e-07	3.22e-05	ENSG00000093183	SEC22C	SEC22 homolog C, vesicle trafficking protein	ProteinCodingRNA
ENST00000264554	4.79183	5.02071	4.82465	1.63094	3.4686	3.78729	4.09326	4.91137	5.01275	4.87906	2.96228	4.67246	1.91679	0.0055785	0.0176523	-1.71018	0.0245393	0.0206644	ENSG00000129946	SHC2	SHC adaptor protein 2	ProteinCodingRNA
ENST00000264674	1.98794	0	3.39352	7.41674	2.816	3.87984	2.5901	2.90018	0	1.79382	4.7042	1.83009	-2.91037	0.0168112	0.0339917	2.8741	0.00640354	0.00816376	ENSG00000085276	MECOM	MDS1 and EVI1 complex locus	ProteinCodingRNA
ENST00000264818	5.35933	4.79407	3.68773	7.50821	8.43212	5.3663	1.00308	4.35018	4.12642	4.61371	7.10221	3.15989	-2.4885	0.000720616	0.0423326	3.94232	0.0001811	0.00479673	ENSG00000105397	TYK2	tyrosine kinase 2	ProteinCodingRNA
ENST00000264993	8.57826	9.31768	11.3253	8.69396	8.50057	8.53001	8.576	11.1563	11.1453	9.74042	8.57485	10.2925	1.16557	0.0159791	0.0331094	-1.71769	0.000721209	0.0150587	ENSG00000091527	CDV3	CDV3 homolog	ProteinCodingRNA
ENST00000265134	1.31229	1.36353	1.13001	6.67753	1.22816	1.50056	2.32686	2.33364	1.4041	1.26861	3.13542	2.02153	-1.86681	0.0172653	0.0344744	1.11389	0.0357502	0.0263663	ENSG00000095397	WHRN	whirlin	ProteinCodingRNA
ENST00000265148	4.79183	9.27069	4.40641	4.7096	3.4686	3.34307	3.91264	8.86821	8.10837	6.15631	3.84042	6.96307	2.31589	0.00417684	0.0145165	-3.12265	0.000155796	0.00422909	ENSG00000138778	CENPE	centromere protein E	ProteinCodingRNA
ENST00000265239	2.44627	4.31307	3.54811	6.01376	5.62459	6.61419	3.1754	1.38753	4.93723	3.43582	6.08418	3.16672	-2.64836	7.36e-06	0.00103533	2.91746	0.00627257	0.00803849	ENSG00000114473	IQCG	IQ motif containing G	ProteinCodingRNA
ENST00000265460	7.19346	8.30925	5.82945	9.79683	9.34173	9.84314	7.44075	8.94118	8.17564	7.11072	9.66057	8.18586	-2.54985	0.000159864	0.0134911	1.47471	0.0010166	0.0198162	ENSG00000124920	MYRF	myelin regulatory factor	ProteinCodingRNA
ENST00000265956	0.800475	6.37161	2.19087	0.764725	0.741007	0.937164	3.1754	0.854513	6.40893	3.12098	0.814299	3.47962	2.30668	0.00856263	0.0231012	-2.66532	0.00145356	0.0264035	ENSG00000165219	GAPVD1	GTPase activating protein and VPS9 domains 1	ProteinCodingRNA
ENST00000266458	7.74053	9.96796	9.75872	7.99691	6.49647	6.80331	8.74085	9.04194	8.38197	9.15574	7.0989	8.72159	2.05684	0.00114948	0.00594069	-1.62269	0.00187805	0.0321573	ENSG00000139112	GABARAPL1	GABA type A receptor associated protein like 1	ProteinCodingRNA
ENST00000267460	7.22241	6.6679	6.53173	5.9822	5.29523	5.16031	6.70654	6.39642	6.59244	6.80734	5.47925	6.56513	1.3281	0.000487425	0.0316923	-1.08589	0.00220247	0.0364512	ENSG00000139946	PELI2	pellino E3 ubiquitin protein ligase family member 2	ProteinCodingRNA
ENST00000269194	2.44627	7.40365	7.45717	1.26189	2.816	2.22003	1.58907	2.54816	8.13397	5.76903	2.09931	4.0904	3.66972	0.000150332	0.0128907	-1.99109	0.00687349	0.00859262	ENSG00000141428	C18orf21	chromosome 18 open reading frame 21	ProteinCodingRNA
ENST00000269298	6.85748	7.37659	3.81502	4.63038	4.44702	4.78283	6.05046	6.45075	5.65524	6.01636	4.62008	6.05215	1.39629	0.0158124	0.0329579	-1.43207	2.03e-05	0.000732645	ENSG00000141504	SAT2	spermidine/spermine N1-acetyltransferase family member 2	ProteinCodingRNA
ENST00000271583	0.800475	1.36353	0	1.92455	7.02867	0.937164	1.00308	1.38753	1.4041	0.721334	3.29679	1.2649	-2.57546	0.0200503	0.0373267	2.03189	0.00672637	0.00847404	ENSG00000143337	TOR1AIP1	torsin 1A interacting protein 1	ProteinCodingRNA
ENST00000272438	8.58942	5.68202	9.39096	5.88315	5.85957	5.42891	6.36363	8.90272	5.95237	7.88747	5.72388	7.07291	2.16359	0.000649082	0.0394837	-1.34903	0.0174388	0.0164634	ENSG00000144043	TEX261	testis expressed 261	ProteinCodingRNA
ENST00000274170	0	0	0	3.607	5.27035	2.47866	0	0	0	0	3.78534	0	-3.78534	0.0001147	0.0104002	3.78534	4.09e-05	0.00134943	ENSG00000145526	CDH18	cadherin 18	ProteinCodingRNA
ENST00000274254	4.4924	6.6679	6.67286	8.43016	8.24367	7.40357	6.76099	4.98685	6.75522	5.94439	8.0258	6.16768	-2.08141	0.00335248	0.0124805	1.85812	0.00194649	0.0331107	ENSG00000145604	SKP2	S-phase kinase associated protein 2	ProteinCodingRNA
ENST00000274458	6.38069	6.197	5.1485	4.50274	4.7998	4.78283	5.17591	6.21997	6.02713	5.90873	4.69512	5.80767	1.21361	0.00232711	0.00974221	-1.11255	0.0036726	0.00536742	ENSG00000145781	COMMD10	COMM domain containing 10	ProteinCodingRNA
ENST00000275884	0	8.11008	8.02958	0.764725	3.28206	0.937164	2.00462	6.9617	6.86118	5.37989	1.66132	5.27583	3.71857	0.0260789	0.0429212	-3.61452	0.00169528	0.0297269	ENSG00000146966	DENND2A	DENN domain containing 2A	ProteinCodingRNA
ENST00000276960	6.72214	8.61153	6.77033	6.52162	6.43063	5.9609	7.76768	7.44916	7.12214	7.368	6.30438	7.44633	1.06362	0.0308427	0.0465508	-1.14195	0.000145768	0.00400348	ENSG00000147912	FBXO10	F-box protein 10	ProteinCodingRNA
ENST00000276974	6.61705	6.28695	6.37527	7.94874	6.66819	7.95942	5.59099	5.50615	5.79013	6.42642	7.52545	5.62909	-1.09903	0.00489539	0.0162128	1.89636	3.86e-06	0.000168895	ENSG00000154529	CNTNAP3B	contactin associated protein like 3B	ProteinCodingRNA
ENST00000278655	8.53853	8.81167	8.71214	0	0	0	8.39846	8.06005	8.15911	8.68745	0	8.20587	8.68745	3.13e-58	2.26e-54	-8.20587	9.6e-38	7.42e-35	ENSG00000101333	PLCB4	phospholipase C beta 4	ProteinCodingRNA
ENST00000282120	2.79356	1.36353	1.13001	2.37692	1.59169	7.84355	1.00308	0.854513	1.4041	1.76237	3.93739	1.08723	-2.17502	0.0178043	0.0351448	2.85015	0.00152291	0.0273527	ENSG00000152291	TGOLN2	trans-golgi network protein 2	ProteinCodingRNA
ENST00000282296	6.12878	6.37161	6.43595	6.75427	9.5172	6.71813	5.86403	6.0008	5.87353	6.31211	7.6632	5.91279	-1.35109	0.014579	0.0315171	1.75041	0.00300246	0.046052	ENSG00000204519	ZNF551	zinc finger protein 551	ProteinCodingRNA
ENST00000283147	8.23543	8.42603	8.20253	6.97876	7.35875	7.39576	8.38984	8.44503	8.5371	8.288	7.24442	8.45732	1.04357	9.28e-08	2.21e-05	-1.2129	1.6e-10	1.59e-08	ENSG00000153162	BMP6	bone morphogenetic protein 6	ProteinCodingRNA
ENST00000284617	0.800475	1.36353	1.13001	4.58907	8.42931	0	1.58907	0.854513	0	1.098	4.33946	0.814528	-3.24146	0.0169789	0.0341698	3.52493	0.0106954	0.0117658	ENSG00000154429	CCSAP	centriole, cilia and spindle associated protein	ProteinCodingRNA
ENST00000285116	10.4647	8.65722	8.9317	10.8856	10.9785	10.7941	7.93687	9.70285	7.93479	9.3512	10.8861	8.52484	-1.53488	0.00767361	0.0216355	2.36125	4.45e-05	0.00145333	ENSG00000154839	SKA1	spindle and kinetochore associated complex subunit 1	ProteinCodingRNA
ENST00000285735	4.2885	4.19412	2.19087	8.8767	9.60936	8.23382	2.00462	3.04847	3.4435	3.55783	8.90663	2.8322	-5.3488	1.37e-17	1.3e-14	6.07443	1.26e-28	5.76e-26	ENSG00000155366	RHOC	ras homolog family member C	ProteinCodingRNA
ENST00000285896	7.51341	6.77539	8.31987	8.95194	10.271	8.63333	8.39416	7.41541	8.778	7.53623	9.28542	8.19586	-1.74919	0.00207609	0.0090309	1.08956	0.0328196	0.0249815	ENSG00000155508	CNOT8	CCR4-NOT transcription complex subunit 8	ProteinCodingRNA
ENST00000286031	4.71243	4.62041	0	8.49868	8.25005	9.39521	0	3.18293	3.4435	3.11095	8.71465	2.20881	-5.6037	5.03e-06	0.0007472	6.50584	7.42e-17	1.48e-14	ENSG00000000460	C1orf112	chromosome 1 open reading frame 112	ProteinCodingRNA
ENST00000286122	4.39405	5.08898	3.39352	2.7208	2.33	1.90469	3.59061	6.21997	3.98357	4.29218	2.3185	4.59805	1.97369	0.000875506	0.0485801	-2.27955	0.00120553	0.0227138	ENSG00000172530	BANP	BTG3 associated nuclear protein	ProteinCodingRNA
ENST00000286398	5.80436	2.05181	6.47502	5.96615	9.3551	6.55927	3.70612	4.65789	4.37562	4.77707	7.29351	4.24655	-2.51644	0.0450481	0.0546182	3.04696	4.04e-05	0.0013356	ENSG00000136824	SMC2	structural maintenance of chromosomes 2	ProteinCodingRNA
ENST00000287380	4.05095	9.62414	8.76827	4.03378	6.79572	5.51801	7.96613	6.29613	8.38908	7.48112	5.44917	7.55045	2.03195	0.0187901	0.0361552	-2.10128	0.0192781	0.0176137	ENSG00000156787	TBC1D31	TBC1 domain family member 31	ProteinCodingRNA
ENST00000287820	2.63034	3.38388	1.75583	0	1.22816	0	3.81307	7.32378	2.57036	2.59002	0.409388	4.56907	2.18063	0.013365	0.0300602	-4.15968	0.000243737	0.0061312	ENSG00000132170	PPARG	peroxisome proliferator activated receptor gamma	ProteinCodingRNA
ENST00000288050	11.0539	10.313	12.3146	10.0016	9.98114	10.0302	11.916	12.237	10.02	11.2272	10.0043	11.391	1.22286	0.00271041	0.0107874	-1.38673	0.00149183	0.0269723	ENSG00000090857	PDPR	pyruvate dehydrogenase phosphatase regulatory subunit	ProteinCodingRNA
ENST00000288398	7.58203	5.96237	7.46689	4.85608	6.31374	5.30085	6.86409	6.67269	7.26798	7.00376	5.49022	6.93492	1.51354	0.01147	0.0275761	-1.44469	0.00624033	0.0080066	ENSG00000140416	TPM1	tropomyosin 1	ProteinCodingRNA
ENST00000289968	6.44351	8.16646	9.08797	3.607	2.51081	2.47866	5.62074	8.09884	5.99023	7.89931	2.86549	6.56994	5.03382	2.58e-12	1.37e-09	-3.70445	6.59e-07	3.54e-05	ENSG00000140750	ARHGAP17	Rho GTPase activating protein 17	ProteinCodingRNA
ENST00000290216	4.4924	5.84882	1.13001	1.26189	0.741007	1.50056	5.09344	0.854513	1.4041	3.82374	1.16782	2.45068	2.65593	0.001601	0.00754172	-1.28287	0.0413935	0.0289487	ENSG00000141295	SCRN2	secernin 2	ProteinCodingRNA
ENST00000291577	4.75267	6.03339	5.79897	3.607	4.09695	2.6979	7.00611	6.9617	7.01602	5.52834	3.46729	6.99461	2.06106	0.000320214	0.0230714	-3.52732	7.36e-20	1.85e-17	ENSG00000160221	C21orf33	chromosome 21 open reading frame 33	ProteinCodingRNA
ENST00000295874	10.1103	10.2075	7.55159	7.15185	7.18327	7.80865	10.0146	6.90446	9.60393	9.2898	7.38126	8.84099	1.90855	0.000613169	0.0378704	-1.45973	0.00833261	0.00986025	ENSG00000144724	PTPRG	protein tyrosine phosphatase, receptor type G	ProteinCodingRNA
ENST00000296233	2.23523	2.86642	2.79556	0	1.59169	0	5.05037	5.58113	6.02713	2.6324	0.530564	5.55287	2.10184	0.0286994	0.0450281	-5.02231	5.82e-13	7.81e-11	ENSG00000163884	KLF15	Kruppel like factor 15	ProteinCodingRNA
ENST00000297423	9.91576	9.28894	6.24568	7.51925	6.45291	5.87357	6.67852	7.64827	9.92549	8.48346	6.61524	8.08409	1.86822	0.00735944	0.0211487	-1.46885	0.0275985	0.0223211	ENSG00000164808	SPIDR	scaffolding protein involved in DNA repair	ProteinCodingRNA
ENST00000297596	3.76643	3.5864	3.54811	2.37692	1.59169	1.90469	3.00539	3.80016	4.25639	3.63365	1.95777	3.68732	1.67588	0.00261444	0.0105339	-1.72955	0.0047939	0.00656219	ENSG00000164949	GEM	GTP binding protein overexpressed in skeletal muscle	ProteinCodingRNA
ENST00000298552	0.800475	2.05181	9.65832	1.26189	1.59169	0.937164	1.58907	0.854513	7.91524	4.1702	1.26358	3.45294	2.90662	0.0210277	0.0383222	-2.18936	0.00541963	0.00720373	ENSG00000165699	TSC1	tuberous sclerosis 1	ProteinCodingRNA
ENST00000299240	6.26023	9.35628	6.07813	4.58907	6.30151	5.98194	6.67852	7.84871	7.03426	7.23155	5.62417	7.18716	1.60737	0.0212607	0.0385537	-1.56299	0.0103132	0.0114785	ENSG00000052841	TTC17	tetratricopeptide repeat domain 17	ProteinCodingRNA
ENST00000300005	0	0	0	2.99828	3.17889	3.20678	0	2.08154	0	0	3.12798	0.693847	-3.12798	4.92e-05	0.00512553	2.43413	0.0155056	0.0152185	ENSG00000196678	ERI2	ERI1 exoribonuclease family member 2	ProteinCodingRNA
ENST00000300260	6.74227	0	6.35446	0	0	0	7.08293	6.5159	0	4.36558	0	4.53294	4.36558	0.0159044	0.033065	-4.53294	0.00254501	0.0407339	ENSG00000159079	C21orf59	chromosome 21 open reading frame 59	ProteinCodingRNA
ENST00000300870	6.8389	8.22073	7.81791	6.82714	6.79572	6.08274	8.30992	6.75055	7.99189	7.62585	6.56853	7.68412	1.05732	0.0138167	0.030659	-1.11559	0.0148702	0.0147925	ENSG00000185947	ZNF267	zinc finger protein 267	ProteinCodingRNA
ENST00000301624	0	0	5.41281	7.95688	8.21136	7.71754	3.81307	3.88152	0	1.80427	7.96193	2.56486	-6.15766	0.0380549	0.0510793	5.39706	4.09e-15	6.97e-13	ENSG00000078687	TNRC6C	trinucleotide repeat containing 6C	ProteinCodingRNA
ENST00000301633	3.9157	0	4.82465	6.02928	5.70105	7.5656	0	4.16761	0	2.91345	6.43198	1.3892	-3.51853	0.010522	0.026219	5.04278	0.00820083	0.00975887	ENSG00000089685	BIRC5	baculoviral IAP repeat containing 5	ProteinCodingRNA
ENST00000301935	9.34915	9.87435	9.58206	8.57735	6.83866	8.25557	9.23737	8.82773	10.1001	9.60185	7.89053	9.38841	1.71132	0.000902725	0.0495551	-1.49788	0.00993189	0.0111961	ENSG00000162191	UBXN1	UBX domain protein 1	ProteinCodingRNA
ENST00000303434	5.16425	8.11008	8.37773	4.50274	4.7998	5.00459	7.52182	2.73488	7.60948	7.21735	4.76904	5.95539	2.44831	0.000156154	0.0132327	-1.18635	0.0314128	0.0242619	ENSG00000170638	TRABD	TraB domain containing	ProteinCodingRNA
ENST00000303536	1.68931	2.05181	4.69825	0	0	0.937164	1.58907	4.74743	1.4041	2.81312	0.312388	2.5802	2.50074	0.00776966	0.0217943	-2.26781	0.010027	0.0112638	ENSG00000170634	ACYP2	acylphosphatase 2	ProteinCodingRNA
ENST00000303746	5.59894	7.33503	5.49115	4.50274	3.37834	4.87566	4.81329	6.05441	6.95988	6.14171	4.25225	5.94253	1.88946	0.00394776	0.0139686	-1.69028	0.00890755	0.0103676	ENSG00000131650	KREMEN2	kringle containing transmembrane protein 2	ProteinCodingRNA
ENST00000306014	5.78509	6.96898	6.29018	7.26108	10.6512	6.81507	6.09353	6.20424	6.8406	6.34808	8.24246	6.37946	-1.89438	0.0045722	0.0154781	1.863	0.00307167	0.0468212	ENSG00000123064	DDX54	DEAD-box helicase 54	ProteinCodingRNA
ENST00000306049	5.2511	5.33372	0	0	0	0	5.36356	4.51223	0	3.52827	0	3.29193	3.52827	0.0184363	0.035876	-3.29193	0.00322079	0.0485565	ENSG00000172171	TEFM	transcription elongation factor, mitochondrial	ProteinCodingRNA
ENST00000306058	4.86709	4.06448	3.93198	4.15195	12.7664	12.9903	4.81329	5.37182	4.48574	4.28785	9.96955	4.89028	-5.6817	0.00376443	0.0134996	5.07926	0.000416772	0.00959461	ENSG00000171456	ASXL1	additional sex combs like 1, transcriptional regulator	ProteinCodingRNA
ENST00000306247	1.31229	1.36353	1.13001	6.05984	2.816	0.937164	1.00308	0.854513	0	1.26861	3.271	0.619198	-2.00239	0.01293	0.029498	2.6518	0.0040617	0.00580295	ENSG00000168404	MLKL	mixed lineage kinase domain like pseudokinase	ProteinCodingRNA
ENST00000306627	8.85507	9.43708	7.6142	7.02595	7.5466	7.53746	10.1798	9.26489	8.87226	8.63545	7.37001	9.43899	1.26544	0.00401685	0.0141316	-2.06899	1.47e-07	8.99e-06	ENSG00000170142	UBE2E1	ubiquitin conjugating enzyme E2 E1	ProteinCodingRNA
ENST00000307305	2.23523	2.51586	3.68773	1.63094	1.59169	0.937164	4.17574	1.77587	7.23682	2.81294	1.3866	4.39614	1.42634	0.0388035	0.0514912	-3.00955	0.000430606	0.0098718	ENSG00000006576	PHTF2	putative homeodomain transcription factor 2	ProteinCodingRNA
ENST00000307363	8.17007	10.6073	10.395	5.66198	8.22437	6.51667	9.20336	6.07185	11.0995	9.72412	6.80101	8.79156	2.92312	0.00052609	0.0335345	-1.99055	0.0153897	0.0151343	ENSG00000170266	GLB1	galactosidase beta 1	ProteinCodingRNA
ENST00000307441	1.68931	2.05181	2.79556	2.8662	3.70975	4.337	1.58907	1.38753	1.4041	2.17889	3.63765	1.46023	-1.45875	0.0248652	0.0418833	2.17741	0.00128992	0.0240014	ENSG00000189180	ZNF33A	zinc finger protein 33A	ProteinCodingRNA
ENST00000308259	8.69129	11.1895	8.2596	7.6455	7.50455	7.83201	6.99479	11.0819	8.40318	9.38014	7.66069	8.82663	1.71946	0.00236995	0.00983186	-1.16594	0.0216972	0.0190433	ENSG00000174099	MSRB3	methionine sulfoxide reductase B3	ProteinCodingRNA
ENST00000308710	7.2578	2.51586	8.28731	2.55908	2.33	0	7.79403	0.854513	7.57252	6.02032	1.62969	5.40702	4.39063	0.000861048	0.0481	-3.77733	0.00230566	0.0377545	ENSG00000151092	NGLY1	N-glycanase 1	ProteinCodingRNA
ENST00000308733	5.55409	7.77916	6.80141	5.66198	5.52293	5.68122	8.48592	6.03676	8.12548	6.71156	5.62205	7.54939	1.08951	0.0235976	0.0408058	-1.92734	0.000376823	0.00882556	ENSG00000066136	NFYC	nuclear transcription factor Y subunit gamma	ProteinCodingRNA
ENST00000308736	8.71949	8.73917	8.91403	4.82083	4.72852	7.09154	6.21553	10.1055	10.5564	8.7909	5.54696	8.95916	3.24394	5.17e-05	0.00532856	-3.4122	0.000280155	0.00689057	ENSG00000150990	DHX37	DEAH-box helicase 37	ProteinCodingRNA
ENST00000309546	2.63034	4.87364	4.76284	1.92455	2.12324	0	3.59061	3.5243	5.28059	4.08894	1.34926	4.13184	2.73967	0.00247808	0.0101303	-2.78257	0.00142818	0.0260525	ENSG00000203896	LIME1	Lck interacting transmembrane adaptor 1	ProteinCodingRNA
ENST00000309955	5.87899	5.9255	10.7999	5.75829	5.29523	6.10208	4.81329	11.8611	5.87353	7.53478	5.71853	7.51598	1.81625	0.00519924	0.0168807	-1.79745	0.0173879	0.0164329	ENSG00000003402	CFLAR	CASP8 and FADD like apoptosis regulator	ProteinCodingRNA
ENST00000309958	4.75267	3.5864	4.48509	2.99828	3.55354	3.05625	4.70636	4.29185	5.21815	4.27472	3.20269	4.73879	1.07203	0.019531	0.0368998	-1.5361	0.00108552	0.0208989	ENSG00000129451	KLK10	kallikrein related peptidase 10	ProteinCodingRNA
ENST00000310046	7.9367	8.01677	6.55014	5.62159	6.47485	6.36481	8.16601	6.76133	6.99755	7.50121	6.15375	7.3083	1.34745	0.0039745	0.0140306	-1.15455	0.0147984	0.0147542	ENSG00000173914	RBM4B	RNA binding motif protein 4B	ProteinCodingRNA
ENST00000311208	3.59993	2.51586	1.75583	0	1.22816	0	4.70636	5.22368	5.91349	2.62387	0.409388	5.28118	2.21448	0.0140442	0.0309576	-4.87179	1.15e-11	1.34e-09	ENSG00000128422	KRT17	keratin 17	ProteinCodingRNA
ENST00000312216	5.33302	5.33372	4.88393	2.8662	2.12324	0.937164	1.00308	3.95853	6.35191	5.18356	1.97553	3.77118	3.20802	1.09e-08	3.12e-06	-1.79564	0.0251442	0.0210002	ENSG00000175471	MCTP1	multiple C2 and transmembrane domain containing 1	ProteinCodingRNA
ENST00000312251	7.27171	7.49455	8.66222	7.38088	4.61453	5.04512	6.3984	7.24142	9.97825	7.80949	5.68018	7.87269	2.12932	0.0404159	0.05222	-2.19251	0.0244369	0.0205995	ENSG00000103174	NAGPA	N-acetylglucosamine-1-phosphodiester alpha-N-acetylglucosaminidase	ProteinCodingRNA
ENST00000313084	5.89705	4.94905	5.88853	7.2075	6.14608	6.88374	5.52959	5.74226	5.28059	5.57821	6.74577	5.51748	-1.16756	0.00826793	0.0226266	1.22829	0.000936342	0.018578	ENSG00000148396	SEC16A	SEC16 homolog A, endoplasmic reticulum export factor	ProteinCodingRNA
ENST00000315422	8.36116	8.33055	10.3563	6.87088	6.98346	4.96288	8.502	6.33997	9.36547	9.01599	6.27241	8.06915	2.74359	0.000195388	0.0157734	-1.79674	0.0168157	0.0160642	ENSG00000133895	MEN1	menin 1	ProteinCodingRNA
ENST00000315930	1.31229	2.05181	1.75583	0	0	0	1.58907	1.38753	2.10201	1.70664	0	1.69287	1.70664	0.0235106	0.0407375	-1.69287	0.021528	0.018946	ENSG00000129682	FGF13	fibroblast growth factor 13	ProteinCodingRNA
ENST00000316738	6.68102	5.88767	6.78596	8.2922	7.87423	7.99089	7.24452	6.03676	7.54734	6.45155	8.05244	6.94288	-1.60089	3.52e-07	7.32e-05	1.10956	0.0188943	0.0173807	ENSG00000140025	EFCAB11	EF-hand calcium binding domain 11	ProteinCodingRNA
ENST00000316851	0	0	0	4.58907	0	4.57707	0	0	0	0	3.05538	0	-3.05538	0.0457495	0.0550156	3.05538	0.0188683	0.0173686	ENSG00000149294	NCAM1	neural cell adhesion molecule 1	ProteinCodingRNA
ENST00000316963	5.33302	8.33759	6.24568	3.33451	5.80864	5.19675	1.00308	7.1293	10.1842	6.63876	4.77997	6.10552	1.85879	0.0282287	0.0446892	-1.32556	0.0230445	0.0198279	ENSG00000120992	LYPLA1	lysophospholipase I	ProteinCodingRNA
ENST00000317126	9.57637	9.06995	7.15424	4.03378	4.03921	7.07205	7.61346	7.39478	8.38197	8.60019	5.04835	7.79674	3.55184	0.0019645	0.00868606	-2.74839	0.0226588	0.0196051	ENSG00000138303	ASCC1	activating signal cointegrator 1 complex subunit 1	ProteinCodingRNA
ENST00000317147	11.5008	11.1351	11.3326	13.1906	11.976	12.4536	9.90853	10.8565	12.3173	11.3228	12.5401	11.0274	-1.21724	4.97e-05	0.00516313	1.51265	0.0348955	0.0259501	ENSG00000125107	CNOT1	CCR4-NOT transcription complex subunit 1	ProteinCodingRNA
ENST00000317551	5.27893	10.0148	6.19976	3.607	4.72852	6.54521	4.96016	8.17343	9.85285	7.16449	4.96024	7.66214	2.20425	0.0178283	0.0351771	-2.7019	0.0051275	0.00690685	ENSG00000139624	CERS5	ceramide synthase 5	ProteinCodingRNA
ENST00000317560	0	0	0	3.33451	2.67146	3.34307	0	0	0	0	3.11635	0	-3.11635	8.14e-05	0.00789783	3.11635	9.03e-05	0.00267659	ENSG00000134283	PPHLN1	periphilin 1	ProteinCodingRNA
ENST00000318065	1.68931	5.63712	7.9829	1.63094	3.70975	2.6979	7.23494	5.3997	7.26798	5.10311	2.67953	6.63421	2.42358	0.00811192	0.0223744	-3.95468	2.19e-07	1.29e-05	ENSG00000131196	NFATC1	nuclear factor of activated T-cells 1	ProteinCodingRNA
ENST00000318074	4.71243	4.62041	4.5597	1.63094	0	3.68839	4.17574	5.09314	5.28059	4.63085	1.77311	4.84982	2.85774	0.0428133	0.053414	-3.07672	0.0237397	0.0201925	ENSG00000142765	SYTL1	synaptotagmin like 1	ProteinCodingRNA
ENST00000318220	10.1523	10.1508	10.0898	7.80282	8.26587	9.78749	10.1811	9.65737	10.2885	10.1309	8.61872	10.0423	1.51222	0.018031	0.0353988	-1.42361	0.0322924	0.0246867	ENSG00000142794	NBPF3	NBPF member 3	ProteinCodingRNA
ENST00000318317	5.27893	5.21653	6.33335	5.58003	7.38796	7.67297	5.21544	0	4.37562	5.60961	6.88032	3.19702	-1.27071	0.028353	0.0447716	3.6833	0.0227694	0.0196662	ENSG00000165501	LRR1	leucine rich repeat protein 1	ProteinCodingRNA
ENST00000318522	11.0798	8.30207	10.8509	9.12629	7.25478	9.39521	8.70311	9.90851	11.3411	10.0776	8.59209	9.98425	1.48549	0.0343397	0.0488798	-1.39216	0.0481475	0.0317291	ENSG00000143924	EML4	echinoderm microtubule associated protein like 4	ProteinCodingRNA
ENST00000318529	8.02562	6.13377	6.07813	4.50274	5.73781	5.48892	8.31902	5.05857	7.18878	6.74584	5.24316	6.85546	1.50268	0.0128451	0.0294408	-1.6123	0.0125883	0.0131891	ENSG00000147394	ZNF185	zinc finger protein 185 with LIM domain	ProteinCodingRNA
ENST00000318562	2.79356	1.36353	3.22036	4.45755	7.84082	7.77892	2.00462	1.77587	5.60731	2.45915	6.69243	3.12927	-4.23328	1.82e-06	0.000305535	3.56316	0.0139702	0.0141865	ENSG00000177106	EPS8L2	EPS8 like 2	ProteinCodingRNA
ENST00000318565	6.01757	5.33372	5.2867	4.20759	3.9163	4.27017	5.64989	5.55656	5.60731	5.546	4.13136	5.60459	1.41464	0.000114935	0.0104087	-1.47323	2.13e-06	0.000100714	ENSG00000167861	HID1	HID1 domain containing	ProteinCodingRNA
ENST00000319106	1.98794	0	0	4.31283	4.44702	1.50056	1.58907	2.08154	1.4041	0.662646	3.42014	1.69157	-2.75749	0.0185333	0.0359829	1.72857	0.0175602	0.0165274	ENSG00000121749	TBC1D15	TBC1 domain family member 15	ProteinCodingRNA
ENST00000319394	4.97309	5.49338	6.10329	4.7847	4.35536	4.04884	5.09344	7.43576	5.08452	5.52325	4.3963	5.87124	1.12695	0.0105576	0.0262717	-1.47494	0.0133655	0.0137603	ENSG00000142784	WDTC1	WD and tetratricopeptide repeats 1	ProteinCodingRNA
ENST00000319500	0.800475	0	1.13001	6.10449	5.21926	0	1.00308	0	0	0.643494	3.77459	0.334361	-3.13109	0.0132086	0.0298473	3.44022	0.00858076	0.0100811	ENSG00000131650	KREMEN2	kringle containing transmembrane protein 2	ProteinCodingRNA
ENST00000319584	2.79356	1.36353	2.52466	0.764725	0.741007	0.937164	3.46503	3.18293	0	2.22725	0.814299	2.21599	1.41295	0.0328147	0.0478672	-1.40169	0.0296585	0.0233716	ENSG00000049618	ARID1B	AT-rich interaction domain 1B	ProteinCodingRNA
ENST00000320280	9.04732	7.49455	8.8109	6.49949	6.54913	6.55927	7.3099	9.5557	7.03426	8.45092	6.53597	7.96662	1.91496	2.77e-06	0.000442972	-1.43065	0.00794651	0.00954281	ENSG00000085365	SCAMP1	secretory carrier membrane protein 1	ProteinCodingRNA
ENST00000320316	9.388	6.83625	9.40621	6.72597	5.87616	5.70671	7.28224	6.88486	7.90537	8.54348	6.10295	7.35749	2.44054	7.96e-05	0.00776661	-1.25454	0.00614213	0.00791186	ENSG00000040633	PHF23	PHD finger protein 23	ProteinCodingRNA
ENST00000321582	5.41054	3.92203	5.37199	4.15195	3.17889	3.46759	4.81329	4.29185	5.21815	4.90152	3.59948	4.77443	1.30204	0.0129198	0.0294847	-1.17496	0.0206486	0.0184566	ENSG00000175764	TTLL11	tubulin tyrosine ligase like 11	ProteinCodingRNA
ENST00000322099	0.800475	1.36353	1.13001	4.58907	1.88181	4.68361	2.32686	0.854513	1.4041	1.098	3.71817	1.52849	-2.62016	0.00124181	0.00628518	2.18968	0.00842065	0.00993794	ENSG00000090097	PCBP4	poly(rC) binding protein 4	ProteinCodingRNA
ENST00000322247	0	2.05181	0	7.10866	0.741007	6.14	3.1754	2.90018	0	0.683937	4.66322	2.02519	-3.97928	0.0164918	0.033669	2.63803	0.0196163	0.0178265	ENSG00000177150	FAM210A	family with sequence similarity 210 member A	ProteinCodingRNA
ENST00000323130	2.23523	2.05181	2.52466	8.67435	1.22816	3.05625	1.00308	2.73488	2.57036	2.27057	4.31959	2.10278	-2.04902	0.0119381	0.0282214	2.21681	0.00638016	0.00814074	ENSG00000164953	TMEM67	transmembrane protein 67	ProteinCodingRNA
ENST00000324444	0	0	0	2.55908	1.88181	2.22003	0	0.854513	0	0	2.22031	0.284838	-2.22031	0.00635871	0.0191938	1.93547	0.0214657	0.0189154	ENSG00000181392	SYNE4	spectrin repeat containing nuclear envelope family member 4	ProteinCodingRNA
ENST00000324581	3.07326	1.36353	1.13001	6.41928	1.59169	2.6979	1.00308	0.854513	1.4041	1.8556	3.56962	1.08723	-1.71402	0.045187	0.0547016	2.48239	0.00252396	0.0404722	ENSG00000167306	MYO5B	myosin VB	ProteinCodingRNA
ENST00000324873	5.9149	6.22761	6.35446	4.54655	4.7998	5.00459	8.5297	9.31518	8.92208	6.16566	4.78364	8.92232	1.38201	2.51e-06	0.000404744	-4.13868	5.44e-39	4.43e-36	ENSG00000176046	NUPR1	nuclear protein 1, transcriptional regulator	ProteinCodingRNA
ENST00000325680	11.0798	10.8904	10.9002	9.89118	9.5653	9.1686	11.6019	11.664	9.93522	10.9568	9.54169	11.067	1.4151	1.22e-10	5.02e-08	-1.52533	0.000475657	0.0107225	ENSG00000119596	YLPM1	YLP motif containing 1	ProteinCodingRNA
ENST00000325881	2.23523	2.05181	1.75583	4.58907	6.98346	0	0	0	0	2.01429	3.85751	0	-1.84322	0.0254125	0.0423679	3.85751	0.014366	0.0144483	ENSG00000157734	SNX22	sorting nexin 22	ProteinCodingRNA
ENST00000326474	5.16425	5.21653	6.10329	4.26117	3.78194	2.47866	5.36356	4.16761	5.01275	5.49469	3.50726	4.84797	1.98744	0.00125451	0.00633312	-1.34072	0.0491222	0.0320952	ENSG00000180044	C3orf80	chromosome 3 open reading frame 80	ProteinCodingRNA
ENST00000326587	9.37194	8.77588	9.61305	10.5831	9.19246	11.8942	7.80703	10.2116	8.57497	9.25362	10.5566	8.86452	-1.30297	0.00880871	0.0235387	1.69206	0.0291715	0.0231303	ENSG00000179222	MAGED1	MAGE family member D1	ProteinCodingRNA
ENST00000327551	1.98794	2.51586	1.75583	5.11079	5.8428	5.57449	1.00308	1.38753	0	2.08654	5.50936	0.796869	-3.42282	1.84e-11	8.84e-09	4.71249	1.61e-12	2.07e-10	ENSG00000089234	BRAP	BRCA1 associated protein	ProteinCodingRNA
ENST00000327569	5.9149	5.88767	6.19976	4.67053	3.97907	1.50056	6.02843	8.91727	2.57036	6.00078	3.38339	5.83869	2.61739	0.00443483	0.0151707	-2.4553	0.0099587	0.0112172	ENSG00000101974	ATP11C	ATPase phospholipid transporting 11C	ProteinCodingRNA
ENST00000327812	0.800475	0	0	5.70128	0.741007	0.937164	0	0	0	0.266825	2.45982	0	-2.19299	0.0438951	0.0539727	2.45982	0.0197388	0.0178886	ENSG00000167130	DOLPP1	dolichyldiphosphatase 1	ProteinCodingRNA
ENST00000328111	8.6305	6.16573	4.82465	1.63094	4.25748	4.337	6.29148	2.54816	8.09974	6.54029	3.40847	5.64646	3.13182	0.00198358	0.00874184	-2.23799	0.0152483	0.0150339	ENSG00000088305	DNMT3B	DNA methyltransferase 3 beta	ProteinCodingRNA
ENST00000328528	1.98794	2.51586	0	2.99828	9.23969	5.62884	2.81263	0	2.10201	1.50127	5.9556	1.63821	-4.45433	0.00209212	0.00908336	4.31739	0.000801934	0.0164106	ENSG00000187098	MITF	melanogenesis associated transcription factor	ProteinCodingRNA
ENST00000328957	6.26023	6.06763	6.53173	3.90505	5.43611	5.45923	6.07216	7.28692	6.88147	6.28653	4.93346	6.74685	1.35306	0.014935	0.0319963	-1.81338	0.0023423	0.0382048	ENSG00000182870	GALNT9	polypeptide N-acetylgalactosaminyltransferase 9	ProteinCodingRNA
ENST00000329214	9.56794	9.33184	6.86163	7.14474	6.59994	7.35603	6.15582	9.69865	9.66665	8.58714	7.03357	8.50704	1.55357	0.00455836	0.0154513	-1.47347	0.010237	0.0114194	ENSG00000185298	CCDC137	coiled-coil domain containing 137	ProteinCodingRNA
ENST00000329245	6.61705	4.94905	10.8462	5.0813	5.27035	4.2001	8.0936	7.48865	7.08763	7.47078	4.85058	7.55662	2.62019	0.00119917	0.00613046	-2.70604	1.27e-09	1.1e-07	ENSG00000184428	TOP1MT	topoisomerase (DNA) I, mitochondrial	ProteinCodingRNA
ENST00000329722	3.30744	3.76395	2.19087	4.41091	4.20593	4.2001	2.5901	3.04847	0	3.08742	4.27231	1.87952	-1.18489	0.0242528	0.041334	2.39279	0.00190675	0.0325716	ENSG00000184530	C6orf58	chromosome 6 open reading frame 58	ProteinCodingRNA
ENST00000331677	1.98794	2.51586	4.04017	3.52177	6.28918	5.19675	4.00577	2.73488	2.57036	2.84799	5.00256	3.10367	-2.15457	0.0118502	0.0281153	1.89889	0.00990098	0.011176	ENSG00000111817	DSE	dermatan sulfate epimerase	ProteinCodingRNA
ENST00000332728	2.23523	4.52506	6.49417	2.99828	1.88181	1.90469	6.74757	2.33364	6.61685	4.41815	2.26159	5.23268	2.15656	0.00632313	0.0191511	-2.97109	0.000340846	0.00812106	ENSG00000183060	LYSMD4	LysM domain containing 4	ProteinCodingRNA
ENST00000333202	4.17461	4.94905	5.24209	0.764725	3.06777	2.88817	1.00308	4.61095	6.90147	4.78858	2.24022	4.17184	2.54836	0.00121712	0.00618763	-1.93161	0.0255237	0.021195	ENSG00000184277	TM2D3	TM2 domain containing 3	ProteinCodingRNA
ENST00000333845	0	0	0	3.68748	3.9163	3.96682	0	0	0	0	3.85687	0	-3.85687	1.63e-07	3.67e-05	3.85687	5.06e-07	2.77e-05	ENSG00000241404	EGFL8	EGF like domain multiple 8	ProteinCodingRNA
ENST00000334186	8.67568	8.47787	9.19424	0	3.37834	3.34307	3.91264	6.92379	8.47169	8.7826	2.24047	6.43604	6.54213	1.65e-13	1.01e-10	-4.19557	0.00103331	0.0200736	ENSG00000177380	PPFIA3	PTPRF interacting protein alpha 3	ProteinCodingRNA
ENST00000334223	0	0	0	6.47703	0	4.73408	0	0	0	0	3.73703	0	-3.73703	0.0464094	0.0552645	3.73703	0.0153384	0.0151022	ENSG00000164031	DNAJB14	DnaJ heat shock protein family (Hsp40) member B14	ProteinCodingRNA
ENST00000334743	8.07407	7.95409	7.89197	6.40745	5.9872	6.55927	7.28224	6.10611	8.85697	7.97338	6.31797	7.41511	1.6554	1.55e-13	9.55e-11	-1.09713	0.0348794	0.0259409	ENSG00000078304	PPP2R5C	protein phosphatase 2 regulatory subunit Bgamma	ProteinCodingRNA
ENST00000335350	5.27893	5.88767	4.88393	4.03378	2.816	3.58221	4.81329	6.31089	6.29254	5.35018	3.47733	5.80558	1.87285	0.000241543	0.0186371	-2.32825	6.14e-05	0.00191543	ENSG00000107731	UNC5B	unc-5 netrin receptor B	ProteinCodingRNA
ENST00000335459	0	0	0	4.41091	4.03921	0	1.00308	0	0	0	2.81671	0.334361	-2.81671	0.0408384	0.0524435	2.48235	0.0270545	0.0220314	ENSG00000186854	TRABD2A	TraB domain containing 2A	ProteinCodingRNA
ENST00000335647	7.84195	7.20263	1.13001	3.83611	3.70975	2.6979	2.00462	7.48865	6.54235	5.39153	3.41459	5.34521	1.97694	0.00890637	0.0237024	-1.93062	0.00712066	0.00879207	ENSG00000186625	KATNA1	katanin catalytic subunit A1	ProteinCodingRNA
ENST00000335766	2.23523	0	0	7.15893	5.79126	5.3663	0	0	0	0.745076	6.1055	0	-5.36042	2.49e-08	6.65e-06	6.1055	6.51e-13	8.69e-11	ENSG00000129355	CDKN2D	cyclin dependent kinase inhibitor 2D	ProteinCodingRNA
ENST00000335866	4.71243	4.31307	2.19087	4.15195	7.50987	7.38	1.00308	5.22368	3.825	3.73879	6.34727	3.35059	-2.60849	0.00414345	0.0144484	2.99669	0.018233	0.0169561	ENSG00000106070	GRB10	growth factor receptor bound protein 10	ProteinCodingRNA
ENST00000336023	7.20075	4.70985	7.82549	7.80282	10.0962	9.27254	5.05037	6.78267	8.02875	6.5787	9.05719	6.62059	-2.47849	0.00665598	0.0197791	2.4366	0.0054635	0.00724805	ENSG00000123416	TUBA1B	tubulin alpha 1b	ProteinCodingRNA
ENST00000336199	3.41167	4.19412	4.40641	9.73308	3.85068	5.00459	5.2914	4.51223	5.28059	4.00407	6.19612	5.02807	-2.19205	0.00412646	0.0144057	1.16804	0.0162091	0.0156746	ENSG00000117020	AKT3	AKT serine/threonine kinase 3	ProteinCodingRNA
ENST00000337130	8.32824	9.675	8.13093	7.53565	7.00624	7.4496	8.80056	8.88063	8.29389	8.71139	7.3305	8.65836	1.38089	0.00164147	0.00768133	-1.32786	9.37e-07	4.83e-05	ENSG00000169764	UGP2	UDP-glucose pyrophosphorylase 2	ProteinCodingRNA
ENST00000337137	9.2837	9.78713	9.80738	7.77546	8.54792	9.30837	9.34377	10.0461	10.0783	9.62607	8.54392	9.82273	1.08215	0.0234966	0.0407309	-1.27881	0.00848206	0.0099919	ENSG00000054611	TBC1D22A	TBC1 domain family member 22A	ProteinCodingRNA
ENST00000337322	1.31229	2.86642	2.19087	2.55908	5.97185	6.87252	2.00462	3.04847	0	2.12319	5.13448	1.68436	-3.01129	0.000644222	0.0393102	3.45012	0.0015165	0.027266	ENSG00000166170	BAG5	BCL2 associated athanogene 5	ProteinCodingRNA
ENST00000337400	4.2885	4.19412	2.79556	4.26117	7.5466	4.337	4.76082	3.62224	4.37562	3.75939	5.38159	4.25289	-1.6222	0.0233746	0.0406252	1.1287	0.0491669	0.0321101	ENSG00000112033	PPARD	peroxisome proliferator activated receptor delta	ProteinCodingRNA
ENST00000337815	9.57778	9.81763	12.0545	9.08045	9.19246	9.43198	9.66257	10.1585	12.6389	10.4833	9.23496	10.82	1.24835	0.00975235	0.025045	-1.58503	0.00302468	0.0463018	ENSG00000179195	ZNF664	zinc finger protein 664	ProteinCodingRNA
ENST00000337920	4.4924	7.34902	8.69982	5.0512	5.08303	5.30085	9.06143	5.48026	7.72626	6.84708	5.14503	7.42265	1.70205	0.00632494	0.0191518	-2.27762	0.000381259	0.00890214	ENSG00000129292	PHF20L1	PHD finger protein 20 like 1	ProteinCodingRNA
ENST00000338193	8.89831	9.37349	7.83303	7.50266	6.92886	8.00123	9.3213	7.05233	9.1229	8.70161	7.47759	8.49884	1.22403	0.00856579	0.0231012	-1.02126	0.0482981	0.0317791	ENSG00000198056	PRIM1	primase (DNA) subunit 1	ProteinCodingRNA
ENST00000338635	5.68465	7.55614	7.69916	2.7208	1.22816	3.96682	5.46545	6.33997	6.88147	6.97999	2.63859	6.22896	4.34139	1.32e-06	0.000230533	-3.59037	1.86e-05	0.000678965	ENSG00000152422	XRCC4	X-ray repair cross complementing 4	ProteinCodingRNA
ENST00000339754	1.31229	6.42541	3.54811	0.764725	0.741007	0.937164	2.5901	3.18293	1.4041	3.76194	0.814299	2.39238	2.94764	0.00138123	0.00681229	-1.57808	0.0191442	0.0175228	ENSG00000089818	NECAP1	NECAP endocytosis associated 1	ProteinCodingRNA
ENST00000340545	6.05023	0	5.52878	0	0	0	4.32778	0	4.58805	3.85967	0	2.97194	3.85967	0.0132527	0.0299093	-2.97194	0.01284	0.0133764	ENSG00000134138	MEIS2	Meis homeobox 2	ProteinCodingRNA
ENST00000341083	5.30623	5.27632	3.54811	3.33451	3.17889	3.96682	4.32778	5.15989	4.68358	4.71022	3.49341	4.72375	1.21681	0.0224027	0.0396496	-1.23034	0.00711308	0.00878824	ENSG00000165626	BEND7	BEN domain containing 7	ProteinCodingRNA
ENST00000341319	0	0	0	1.92455	1.88181	2.22003	0	0	0	0	2.0088	0	-2.0088	0.0128979	0.0294703	2.0088	0.0110451	0.0120389	ENSG00000172578	KLHL6	kelch like family member 6	ProteinCodingRNA
ENST00000341403	0	0	0	6.05984	5.50171	0	0	0	0	0	3.85385	0	-3.85385	0.028325	0.0447428	3.85385	0.00752506	0.00915678	ENSG00000104691	UBXN8	UBX domain protein 8	ProteinCodingRNA
ENST00000341671	7.35903	7.23312	6.19976	4.63038	4.69152	6.15859	6.74757	7.67704	7.64552	6.93064	5.16016	7.35671	1.77048	0.00463944	0.0156218	-2.19655	0.00022726	0.0057873	ENSG00000185158	LRRC37B	leucine rich repeat containing 37B	ProteinCodingRNA
ENST00000341832	3.41167	3.92203	10.1255	1.26189	2.816	0.937164	9.00896	0.854513	4.85753	5.81974	1.67168	4.907	4.14806	0.0038874	0.0138192	-3.23532	0.00238417	0.0387226	ENSG00000248333	CDK11B	cyclin dependent kinase 11B	ProteinCodingRNA
ENST00000341949	0.800475	1.36353	6.2229	1.92455	0.741007	0.937164	1.00308	1.77587	7.53459	2.79563	1.20091	3.43785	1.59473	0.0337176	0.0484953	-2.23694	0.00628995	0.00805375	ENSG00000178149	DALRD3	DALR anticodon binding domain containing 3	ProteinCodingRNA
ENST00000342104	3.1951	1.36353	3.68773	6.99466	9.05719	3.58221	1.00308	3.30592	3.64682	2.74879	6.54469	2.65194	-3.7959	0.000334338	0.0238758	3.89275	0.00017142	0.00458447	ENSG00000142794	NBPF3	NBPF member 3	ProteinCodingRNA
ENST00000342669	8.78887	9.42393	9.22609	9.5781	11.5127	9.49917	7.59858	7.7761	9.36547	9.14629	10.1967	8.24672	-1.05038	0.0202303	0.0375142	1.94995	0.00388718	0.00560659	ENSG00000125743	SNRPD2	small nuclear ribonucleoprotein D2 polypeptide	ProteinCodingRNA
ENST00000343304	4.79183	1.36353	1.75583	1.63094	1.22816	0.937164	5.46545	1.77587	2.10201	2.63706	1.26542	3.11444	1.37164	0.0385416	0.0513705	-1.84902	0.010736	0.0117973	ENSG00000132128	LRRC41	leucine rich repeat containing 41	ProteinCodingRNA
ENST00000343327	7.44137	8.28034	7.04161	6.97876	7.95451	10.8758	6.78746	6.77204	7.10499	7.58777	8.60301	6.88816	-1.01523	0.0499951	0.0571049	1.71484	0.00365647	0.00535009	ENSG00000119314	PTBP3	polypyrimidine tract binding protein 3	ProteinCodingRNA
ENST00000343820	7.18613	7.03969	5.19605	5.49313	5.19303	5.26698	6.59106	6.29613	7.50873	6.47396	5.31771	6.79864	1.15624	0.0150926	0.0321829	-1.48093	0.000220357	0.00564631	ENSG00000177426	TGIF1	TGFB induced factor homeobox 1	ProteinCodingRNA
ENST00000344095	4.17461	10.5126	5.19605	4.50274	5.29523	5.33395	8.59486	2.54816	10.6599	6.62776	5.04397	7.26764	1.58378	0.00940545	0.0244395	-2.22367	0.00150062	0.0270885	ENSG00000106290	TAF6	TATA-box binding protein associated factor 6	ProteinCodingRNA
ENST00000344537	1.68931	8.98292	1.75583	2.55908	1.22816	2.22003	5.8134	2.33364	2.10201	4.14269	2.00243	3.41635	2.14026	0.0167762	0.0339464	-1.41392	0.0365289	0.0267456	ENSG00000047579	DTNBP1	dystrobrevin binding protein 1	ProteinCodingRNA
ENST00000345016	2.63034	4.06448	1.13001	1.26189	0	0	4.00577	3.5243	5.50641	2.60828	0.420629	4.3455	2.18765	0.0251411	0.0421254	-3.92487	3.72e-06	0.000163767	ENSG00000065000	AP3D1	adaptor related protein complex 3 delta 1 subunit	ProteinCodingRNA
ENST00000345330	3.59993	4.31307	3.81502	10.0055	3.70975	4.68361	4.52945	4.83173	4.68358	3.90934	6.13295	4.68159	-2.22361	0.00400629	0.0141101	1.45136	0.00675582	0.00849792	ENSG00000156642	NPTN	neuroplastin	ProteinCodingRNA
ENST00000346085	8.29115	8.05994	8.81471	9.18811	9.5408	9.62818	7.25404	8.42142	7.55999	8.3886	9.45236	7.74515	-1.06376	8.06e-05	0.00784219	1.70721	7.32e-06	0.000299248	ENSG00000049618	ARID1B	AT-rich interaction domain 1B	ProteinCodingRNA
ENST00000346134	5.00676	6.47728	4.48509	2.55908	1.88181	3.20678	4.00577	7.78141	0	5.32304	2.54922	3.92906	2.77382	4.02e-05	0.00434141	-1.37984	0.0226148	0.0195822	ENSG00000090989	EXOC1	exocyst complex component 1	ProteinCodingRNA
ENST00000346333	7.9367	8.10184	7.99639	6.4883	4.96395	6.73061	7.08293	7.72191	7.64552	8.01165	6.06095	7.48345	1.95069	0.000272713	0.0205063	-1.4225	0.0160275	0.0155492	ENSG00000158483	FAM86C1	family with sequence similarity 86 member C1	ProteinCodingRNA
ENST00000346855	9.09114	8.78619	6.65596	6.04464	5.8428	6.83833	7.61346	8.74319	8.77258	8.17776	6.24192	8.37641	1.93584	0.000903416	0.0495671	-2.13449	2.73e-06	0.000125103	ENSG00000170142	UBE2E1	ubiquitin conjugating enzyme E2 E1	ProteinCodingRNA
ENST00000346991	9.38159	9.55038	10.4013	11.499	10.7669	11.3508	8.00613	8.68772	8.93184	9.77777	11.2056	8.5419	-1.4278	5.24e-05	0.00539101	2.66368	4.24e-17	8.71e-15	ENSG00000137812	KNL1	kinetochore scaffold 1	ProteinCodingRNA
ENST00000347132	5.66369	6.03339	5.88853	3.97085	4.65354	4.46202	5.21544	6.31089	5.65524	5.86187	4.36214	5.72719	1.49974	6.94e-06	0.000987686	-1.36506	0.00168299	0.0295603	ENSG00000117013	KCNQ4	potassium voltage-gated channel subfamily Q member 4	ProteinCodingRNA
ENST00000347547	0	0	0	6.47703	4.7646	6.51667	0	3.80016	0	0	5.91943	1.26672	-5.91943	1.25e-12	6.81e-10	4.65271	0.00639965	0.00816031	ENSG00000157193	LRP8	LDL receptor related protein 8	ProteinCodingRNA
ENST00000347970	1.68931	4.87364	6.62154	2.8662	1.22816	0.937164	1.58907	6.77204	4.68358	4.39483	1.67717	4.34823	2.71765	0.00623686	0.0189893	-2.67106	0.0045096	0.00627858	ENSG00000184277	TM2D3	TM2 domain containing 3	ProteinCodingRNA
ENST00000348295	1.31229	1.36353	0	3.33451	4.35536	0.937164	0	0.854513	0	0.891938	2.87568	0.284838	-1.98374	0.0274766	0.0440934	2.59084	0.00555523	0.00733789	ENSG00000183765	CHEK2	checkpoint kinase 2	ProteinCodingRNA
ENST00000348831	4.17461	8.09356	2.52466	3.607	3.4686	3.20678	6.32801	6.13957	3.825	4.93094	3.42746	5.43086	1.50348	0.0147319	0.0316749	-2.0034	0.000642065	0.0137163	ENSG00000197381	ADARB1	adenosine deaminase, RNA specific B1	ProteinCodingRNA
ENST00000351030	7.17876	7.92637	8.38287	2.55908	4.20593	5.51801	8.14569	7.65984	3.64682	7.82934	4.09434	6.48412	3.73499	1.12e-05	0.00149515	-2.38978	0.0118313	0.0126316	ENSG00000136811	ODF2	outer dense fiber of sperm tails 2	ProteinCodingRNA
ENST00000351071	6.80102	9.40731	10.6564	5.58003	5.9872	3.58221	10.9287	10.8864	8.10837	8.9549	5.04981	9.97449	3.90508	1.14e-05	0.00151756	-4.92468	1.2e-09	1.05e-07	ENSG00000099290	WASHC2A	WASH complex subunit 2A	ProteinCodingRNA
ENST00000352251	7.78001	10.1647	9.06893	7.02595	6.83017	8.06668	8.78422	9.94209	9.64901	9.00454	7.3076	9.45844	1.69694	0.00403672	0.0141736	-2.15083	7.02e-06	0.000288777	ENSG00000120685	PROSER1	proline and serine rich 1	ProteinCodingRNA
ENST00000352297	9.11063	9.38712	9.47529	9.41187	11.1357	10.5909	9.48188	8.38352	9.43919	9.32435	10.3795	9.10153	-1.05516	0.0050559	0.0165723	1.27798	0.0062181	0.00798771	ENSG00000087053	MTMR2	myotubularin related protein 2	ProteinCodingRNA
ENST00000353617	6.28788	5.08898	6.43595	8.07004	7.03607	6.95992	5.00597	6.60243	4.12642	5.9376	7.35534	5.24494	-1.41774	0.00682418	0.0201263	2.1104	0.0100088	0.0112525	ENSG00000164144	ARFIP1	ADP ribosylation factor interacting protein 1	ProteinCodingRNA
ENST00000354230	3.1951	3.38388	3.39352	5.02046	5.73781	4.52069	2.81263	2.73488	2.92336	3.32417	5.09299	2.82363	-1.76882	0.00020627	0.016408	2.26936	1.08e-05	0.00042213	ENSG00000166508	MCM7	minichromosome maintenance complex component 7	ProteinCodingRNA
ENST00000354269	4.93861	4.62041	0	0	0	0	0	3.41924	4.12642	3.18634	0	2.51522	3.18634	0.0206186	0.0378858	-2.51522	0.0177651	0.0166606	ENSG00000106348	IMPDH1	inosine monophosphate dehydrogenase 1	ProteinCodingRNA
ENST00000354611	8.3415	8.15058	5.56546	6.11908	5.68231	5.87357	5.49787	8.1855	7.60948	7.35251	5.89165	7.09762	1.46086	0.00757322	0.0214736	-1.20597	0.0207546	0.0185092	ENSG00000162971	TYW5	tRNA-yW synthesizing protein 5	ProteinCodingRNA
ENST00000354724	1.31229	5.59078	4.40641	0.764725	1.59169	2.88817	5.00597	6.03676	6.43662	3.76983	1.7482	5.82645	2.02163	0.0290029	0.0451991	-4.07825	2.01e-08	1.45e-06	ENSG00000164683	HEY1	hes related family bHLH transcription factor with YRPW motif 1	ProteinCodingRNA
ENST00000354910	6.00095	7.66079	4.94087	4.41091	3.70975	5.30085	8.576	4.79019	7.05227	6.20087	4.47384	6.80615	1.72703	0.013168	0.0297984	-2.33232	0.00188001	0.0321869	ENSG00000129055	ANAPC13	anaphase promoting complex subunit 13	ProteinCodingRNA
ENST00000354940	9.7342	10.0537	9.57308	7.5732	6.25154	5.9609	7.76768	10.0636	8.1424	9.78701	6.59521	8.6579	3.1918	1.74e-10	6.96e-08	-2.06269	0.00277648	0.0433888	ENSG00000198431	TXNRD1	thioredoxin reductase 1	ProteinCodingRNA
ENST00000355085	3.59993	3.5864	4.5597	0	2.51081	0	3.70612	3.88152	6.3807	3.91534	0.836936	4.65612	3.0784	0.0202515	0.037526	-3.81918	0.00450773	0.00627661	ENSG00000197405	C5AR1	complement C5a receptor 1	ProteinCodingRNA
ENST00000355192	8.36116	9.50112	5.49115	5.66198	5.19303	5.82783	6.88875	8.573	8.20008	7.78448	5.56095	7.88728	2.22353	0.000777966	0.0446682	-2.32633	1.1e-06	5.6e-05	ENSG00000174099	MSRB3	methionine sulfoxide reductase B3	ProteinCodingRNA
ENST00000355443	3.41167	1.36353	1.13001	4.9241	6.53875	5.12293	4.52945	4.56243	4.48574	1.9684	5.52859	4.52588	-3.56019	0.000119191	0.0107304	1.00272	0.0319651	0.0245265	ENSG00000109736	MFSD10	major facilitator superfamily domain containing 10	ProteinCodingRNA
ENST00000355632	6.27412	6.47728	5.32998	2.37692	0	0	6.3984	7.33826	6.56761	6.02713	0.792307	6.76809	5.23482	8.09e-08	1.94e-05	-5.97578	6.64e-12	7.99e-10	ENSG00000186812	ZNF397	zinc finger protein 397	ProteinCodingRNA
ENST00000356109	6.60611	6.42541	4.82465	7.69501	7.39947	7.60681	5.2914	5.15989	6.40893	5.95206	7.5671	5.62007	-1.61504	0.00359451	0.0130972	1.94702	2.85e-06	0.000129751	ENSG00000197857	ZNF44	zinc finger protein 44	ProteinCodingRNA
ENST00000356185	6.38069	3.14823	6.60402	4.15195	2.33	3.78729	6.3984	6.17227	6.43662	5.37765	3.42308	6.33576	1.95457	0.0107288	0.0265625	-2.91268	6.44e-08	4.22e-06	ENSG00000102710	SUPT20H	SPT20 homolog, SAGA complex component	ProteinCodingRNA
ENST00000356198	7.09515	6.25758	5.76784	7.22108	7.47219	7.53746	6.72034	5.6524	5.65524	6.37352	7.41024	6.00933	-1.03672	0.0226088	0.0398273	1.40092	0.000652077	0.0138935	ENSG00000120334	CENPL	centromere protein L	ProteinCodingRNA
ENST00000356245	6.34165	8.64593	6.83184	4.3627	4.7998	4.27017	6.56068	5.22368	8.93184	7.27314	4.47756	6.9054	2.79558	4.77e-06	0.00071372	-2.42784	0.000458907	0.010401	ENSG00000145907	G3BP1	G3BP stress granule assembly factor 1	ProteinCodingRNA
ENST00000356309	6.06628	9.14002	5.32998	5.66198	3.85068	5.12293	6.02843	6.94287	8.21614	6.84543	4.87853	7.06248	1.96689	0.00929615	0.0242632	-2.18395	0.00176081	0.0306238	ENSG00000146918	NCAPG2	non-SMC condensin II complex subunit G2	ProteinCodingRNA
ENST00000356613	5.00676	4.42295	4.48509	3.2309	3.28206	2.88817	6.3984	6.75055	6.35191	4.63827	3.13371	6.50029	1.50456	0.000314314	0.0227419	-3.36657	1.05e-20	2.77e-18	ENSG00000198576	ARC	activity regulated cytoskeleton associated protein	ProteinCodingRNA
ENST00000356660	5.35933	3.76395	5.2867	0	0	0	4.96016	5.28477	5.21815	4.80333	0	5.15436	4.80333	1.16e-10	4.79e-08	-5.15436	6.58e-14	9.94e-12	ENSG00000176697	BDNF	brain derived neurotrophic factor	ProteinCodingRNA
ENST00000356957	1.68931	3.76395	3.39352	1.63094	9.79743	1.50056	2.32686	2.73488	2.10201	2.94893	4.30964	2.38791	-1.36071	0.0348424	0.0492362	1.92173	0.00625972	0.00802502	ENSG00000153066	TXNDC11	thioredoxin domain containing 11	ProteinCodingRNA
ENST00000356958	7.91913	9.24847	8.41839	7.79829	6.82164	7.86068	8.77763	9.12364	8.56245	8.52866	7.49354	8.82124	1.03513	0.0243239	0.0414141	-1.32771	0.000445258	0.0101435	ENSG00000196967	ZNF585A	zinc finger protein 585A	ProteinCodingRNA
ENST00000356971	5.07184	8.86132	2.19087	4.03378	2.816	1.90469	4.52945	4.65789	8.68871	5.37467	2.91816	5.95869	2.45652	0.00776844	0.0217943	-3.04053	0.000880892	0.0176999	ENSG00000112144	ICK	intestinal cell kinase	ProteinCodingRNA
ENST00000356983	7.04741	5.15417	3.02354	2.37692	3.17889	1.50056	6.66431	4.16761	6.56761	5.07504	2.35212	5.79984	2.72292	0.00134786	0.00667199	-3.44772	7.89e-06	0.000318863	ENSG00000160781	PAQR6	progestin and adipoQ receptor family member 6	ProteinCodingRNA
ENST00000357003	6.30151	0	4.5597	0.764725	0	0	2.81263	5.28477	0	3.6204	0.254908	2.69914	3.3655	0.0159579	0.0330992	-2.44423	0.0155484	0.015236	ENSG00000144843	ADPRH	ADP-ribosylarginine hydrolase	ProteinCodingRNA
ENST00000357194	5.1341	6.42541	3.93198	4.03378	3.37834	4.04884	5.73396	3.95853	4.93723	5.16383	3.82032	4.87657	1.34351	0.0191209	0.0365391	-1.05625	0.0434761	0.0298484	ENSG00000109332	UBE2D3	ubiquitin conjugating enzyme E2 D3	ProteinCodingRNA
ENST00000357198	3.76643	3.92203	5.09933	2.37692	2.33	0	4.39818	4.74743	4.12642	4.2626	1.56897	4.42401	2.69362	0.00174092	0.00802545	-2.85504	9.67e-05	0.00282568	ENSG00000146094	DOK3	docking protein 3	ProteinCodingRNA
ENST00000358043	5.16425	0	4.5597	0.764725	0.741007	0.937164	1.00308	5.53158	1.4041	3.24132	0.814299	2.64625	2.42702	0.00413961	0.0144406	-1.83196	0.00959239	0.0109245	ENSG00000155463	OXA1L	OXA1L, mitochondrial inner membrane protein	ProteinCodingRNA
ENST00000358075	7.14892	1.36353	1.13001	0.764725	0.741007	0.937164	1.00308	0.854513	6.0982	3.21415	0.814299	2.65193	2.39985	0.010417	0.0260738	-1.83763	0.0102843	0.0114584	ENSG00000102158	MAGT1	magnesium transporter 1	ProteinCodingRNA
ENST00000358095	4.82995	4.70985	4.5597	5.51535	5.80864	6.06313	0	0	0	4.69983	5.79571	0	-1.09588	0.000471284	0.0309579	5.79571	3.48e-15	5.99e-13	ENSG00000197705	KLHL14	kelch like family member 14	ProteinCodingRNA
ENST00000358133	3.41167	5.21653	0	0	0	0	0	2.90018	5.01275	2.87607	0	2.63764	2.87607	0.0340831	0.0487179	-2.63764	0.0209229	0.0185979	ENSG00000083444	PLOD1	procollagen-lysine,2-oxoglutarate 5-dioxygenase 1	ProteinCodingRNA
ENST00000358356	4.2885	4.62041	3.54811	6.85354	5.70105	4.57707	4.91284	4.83173	4.37562	4.15234	5.71055	4.70673	-1.55821	0.00907156	0.0239425	1.00382	0.0471661	0.0313434	ENSG00000159216	RUNX1	runt related transcription factor 1	ProteinCodingRNA
ENST00000358637	6.01757	5.72556	5.67019	6.98673	6.91288	6.91688	6.36363	6.29613	4.68358	5.80444	6.93883	5.78112	-1.13439	2.03e-07	4.49e-05	1.15771	0.0370821	0.0269884	ENSG00000148219	ASTN2	astrotactin 2	ProteinCodingRNA
ENST00000358791	4.79183	4.62041	5.41281	1.92455	1.59169	0.937164	4.96016	1.38753	6.02713	4.94168	1.48447	4.12494	3.45722	4.12e-10	1.57e-07	-2.64047	0.00130833	0.0242423	ENSG00000124243	BCAS4	breast carcinoma amplified sequence 4	ProteinCodingRNA
ENST00000359173	0	0	1.13001	6.92997	7.74022	7.65344	0	0	0	0.376669	7.44121	0	-7.06454	1.99e-28	3.79e-25	7.44121	2.51e-24	8.75e-22	ENSG00000180815	MAP3K15	mitogen-activated protein kinase kinase kinase 15	ProteinCodingRNA
ENST00000359244	0.800475	1.36353	1.13001	1.63094	7.85344	0.937164	1.58907	0.854513	1.4041	1.098	3.47385	1.28256	-2.37584	0.0162614	0.0333991	2.19128	0.00611082	0.00788038	ENSG00000158483	FAM86C1	family with sequence similarity 86 member C1	ProteinCodingRNA
ENST00000359369	3.59993	4.31307	0	6.58602	4.93258	5.68122	4.17574	3.88152	5.39792	2.63767	5.73327	4.48506	-3.09561	0.0164416	0.0335969	1.24822	0.0431268	0.0296871	ENSG00000100320	RBFOX2	RNA binding protein, fox-1 homolog 2	ProteinCodingRNA
ENST00000359370	0	0	0	5.19579	4.65354	4.63132	0	0	0	0	4.82689	0	-4.82689	1.37e-11	6.68e-09	4.82689	2.08e-10	2.03e-08	ENSG00000113578	FGF1	fibroblast growth factor 1	ProteinCodingRNA
ENST00000359428	10.7112	11.3097	10.9591	6.40745	6.85549	8.36769	8.85163	10.859	6.23062	10.9933	7.21021	8.64709	3.78312	1.95e-11	9.32e-09	-1.43688	0.0342647	0.0256543	ENSG00000126883	NUP214	nucleoporin 214	ProteinCodingRNA
ENST00000359518	1.31229	3.76395	3.22036	6.04464	5.9872	2.6979	4.00577	2.08154	2.10201	2.76553	4.90991	2.72977	-2.14438	0.0174236	0.0346679	2.18014	0.0138177	0.0140805	ENSG00000110171	TRIM3	tripartite motif containing 3	ProteinCodingRNA
ENST00000359541	3.07326	3.76395	2.79556	6.82714	9.57422	8.63665	7.45733	2.90018	3.20675	3.21092	8.346	4.52142	-5.13508	1.86e-13	1.13e-10	3.82458	0.0281736	0.022646	ENSG00000115207	GTF3C2	general transcription factor IIIC subunit 2	ProteinCodingRNA
ENST00000359606	1.98794	2.51586	1.75583	9.99168	2.33	2.22003	2.00462	2.90018	2.57036	2.08654	4.84724	2.49172	-2.76069	0.0107015	0.0265334	2.35552	0.0029172	0.0450657	ENSG00000078699	CBFA2T2	CBFA2/RUNX1 translocation partner 2	ProteinCodingRNA
ENST00000359858	7.70507	9.65543	10.3988	7.10866	7.10804	7.5015	7.83268	10.1838	10.0292	9.2531	7.2394	9.34854	2.0137	0.000183669	0.0150706	-2.10914	5.31e-05	0.00168911	ENSG00000197056	ZMYM1	zinc finger MYM-type containing 1	ProteinCodingRNA
ENST00000359995	6.75223	5.9255	7.99639	8.01652	9.62907	7.95942	6.99479	5.60528	6.43662	6.89137	8.535	6.34556	-1.64363	0.0209038	0.038162	2.18944	0.000149279	0.00408117	ENSG00000161547	SRSF2	serine and arginine rich splicing factor 2	ProteinCodingRNA
ENST00000360238	4.2885	4.06448	3.02354	4.26117	8.9594	4.40086	4.46531	3.30592	4.25639	3.79217	5.87381	4.00921	-2.08164	0.00600533	0.0185258	1.8646	0.0057751	0.00754649	ENSG00000180891	CUEDC1	CUE domain containing 1	ProteinCodingRNA
ENST00000360299	9.44744	9.58921	12.2671	9.28505	9.28231	9.30837	9.34377	10.6251	12.2881	10.4346	9.29191	10.7523	1.14266	0.0170398	0.0342421	-1.46042	0.00360997	0.0052968	ENSG00000111540	RAB5B	RAB5B, member RAS oncogene family	ProteinCodingRNA
ENST00000360380	0	1.36353	0	3.97085	5.29523	0.937164	1.00308	0.854513	0	0.454509	3.40108	0.619198	-2.94657	0.00855254	0.0230821	2.78188	0.00243498	0.0393435	ENSG00000123473	STIL	STIL, centriolar assembly protein	ProteinCodingRNA
ENST00000360416	6.9812	3.76395	6.78596	7.69501	8.48983	7.38	5.76093	5.74226	2.92336	5.8437	7.85495	4.80885	-2.01125	0.048219	0.0561045	3.04609	0.000214952	0.00553048	ENSG00000133026	MYH10	myosin heavy chain 10	ProteinCodingRNA
ENST00000360652	8.76939	8.69604	9.21459	7.4285	8.10632	7.80275	9.08029	8.3374	9.56369	8.89334	7.77919	8.99379	1.11415	4.86e-05	0.00507992	-1.2146	0.0011715	0.022207	ENSG00000132635	PCED1A	PC-esterase domain containing 1A	ProteinCodingRNA
ENST00000360726	1.98794	2.05181	1.75583	8.64945	1.88181	0.937164	1.58907	0	0	1.93186	3.82281	0.52969	-1.89095	0.0198105	0.0371119	3.29312	0.0218959	0.0191691	ENSG00000170915	PAQR8	progestin and adipoQ receptor family member 8	ProteinCodingRNA
ENST00000361024	8.01325	6.62255	8.7994	5.90014	6.62959	5.51801	6.56068	8.72952	7.70365	7.81173	6.01591	7.66461	1.79582	0.0015052	0.0072282	-1.6487	0.00400629	0.00573866	ENSG00000137145	DENND4C	DENN domain containing 4C	ProteinCodingRNA
ENST00000361310	0	0	0	5.40066	3.63376	0	0	0	0	0	3.01147	0	-3.01147	0.0459886	0.0551053	3.01147	0.0182967	0.0169958	ENSG00000183621	ZNF438	zinc finger protein 438	ProteinCodingRNA
ENST00000361733	6.20328	6.89464	7.02854	6.55418	9.02594	9.00613	6.00606	6.54116	6.94068	6.70882	8.19542	6.49596	-1.4866	0.00657371	0.0195686	1.69945	0.00238498	0.0387311	ENSG00000198909	MAP3K3	mitogen-activated protein kinase kinase kinase 3	ProteinCodingRNA
ENST00000366534	3.41167	4.79407	5.60122	0	0	2.47866	4.17574	3.71394	6.02713	4.60232	0.826221	4.63894	3.7761	0.00487648	0.016158	-3.81271	0.00315974	0.0478721	ENSG00000179397	CATSPERE	catsper channel auxiliary subunit epsilon	ProteinCodingRNA
ENST00000366678	1.31229	4.19412	1.13001	0.764725	0.741007	0.937164	3.46503	2.73488	2.92336	2.21214	0.814299	3.04109	1.39784	0.0456079	0.05496	-2.22679	0.00107306	0.0206852	ENSG00000069248	NUP133	nucleoporin 133	ProteinCodingRNA
ENST00000366782	8.62779	5.4421	4.3232	3.97085	4.30725	0	8.49799	9.20294	4.25639	6.13103	2.75937	7.31911	3.37166	0.0218552	0.0391864	-4.55974	0.00113308	0.0216345	ENSG00000143801	PSEN2	presenilin 2	ProteinCodingRNA
ENST00000366788	4.05095	3.5864	3.22036	2.16839	2.33	2.47866	4.09326	4.16761	3.98357	3.61924	2.32569	4.08148	1.29355	0.0116473	0.0278316	-1.75579	0.000313056	0.00755983	ENSG00000203685	STUM	stum, mechanosensory transduction mediator homolog	ProteinCodingRNA
ENST00000366850	0.800475	6.39876	1.13001	0.764725	0.741007	1.50056	2.00462	6.98029	5.65524	2.77641	1.0021	4.88005	1.77432	0.0240436	0.0411361	-3.87795	1.45e-05	0.000546506	ENSG00000185842	DNAH14	dynein axonemal heavy chain 14	ProteinCodingRNA
ENST00000366868	3.68558	4.31307	3.68773	0.764725	0.741007	0.937164	3.32747	3.18293	1.4041	3.89546	0.814299	2.63817	3.08116	8.56e-07	0.000158235	-1.82387	0.00702516	0.00871654	ENSG00000060762	MPC1	mitochondrial pyruvate carrier 1	ProteinCodingRNA
ENST00000366999	8.67829	8.72315	8.88893	9.68488	9.78101	9.88143	8.26353	7.74383	7.94447	8.76346	9.78244	7.98394	-1.01898	2.08e-17	1.93e-14	1.7985	6.56e-22	1.93e-19	ENSG00000117650	NEK2	NIMA related kinase 2	ProteinCodingRNA
ENST00000367004	0	0	1.13001	6.40745	5.94066	0	0	0	1.4041	0.376669	4.11603	0.468034	-3.73936	0.0261182	0.0429439	3.648	0.0109827	0.0119908	ENSG00000082512	TRAF5	TNF receptor associated factor 5	ProteinCodingRNA
ENST00000367063	8.07009	7.26298	7.71557	5.93352	5.41357	7.39576	7.93094	9.44797	5.99023	7.68288	6.24762	7.78972	1.43526	0.0408459	0.0524482	-1.5421	0.0370135	0.0269613	ENSG00000196352	CD55	CD55 molecule (Cromer blood group)	ProteinCodingRNA
ENST00000367108	0.800475	1.36353	1.13001	2.37692	7.0725	5.62884	2.00462	2.08154	1.4041	1.098	5.02609	1.83009	-3.92809	5.53e-05	0.00566969	3.196	0.000147154	0.00403053	ENSG00000143479	DYRK3	dual specificity tyrosine phosphorylation regulated kinase 3	ProteinCodingRNA
ENST00000367245	0	0	0	1.63094	1.88181	1.50056	0	0	0	0	1.6711	0	-1.6711	0.0364664	0.0501451	1.6711	0.0314193	0.0242619	ENSG00000120279	MYCT1	MYC target 1	ProteinCodingRNA
ENST00000367288	4.44406	4.06448	4.23488	2.8662	3.55354	3.05625	5.09344	5.1269	4.58805	4.24781	3.15866	4.93613	1.08914	0.0145934	0.0315302	-1.77747	3.41e-05	0.00115253	ENSG00000163431	LMOD1	leiomodin 1	ProteinCodingRNA
ENST00000367409	12.058	11.4988	11.9453	13.139	12.5929	12.7969	10.8711	10.4734	9.27251	11.8341	12.8429	10.2057	-1.00888	2.55e-06	0.000410727	2.63726	5.27e-10	4.89e-08	ENSG00000066279	ASPM	abnormal spindle microtubule assembly	ProteinCodingRNA
ENST00000367448	3.68558	3.92203	2.79556	5.58003	6.39654	5.45923	4.46531	4.29185	3.64682	3.46772	5.81193	4.13466	-2.34421	1.95e-06	0.000323948	1.67727	0.000191864	0.0050312	ENSG00000116750	UCHL5	ubiquitin C-terminal hydrolase L5	ProteinCodingRNA
ENST00000367449	0	0	0	4.26117	5.02472	5.08455	0	0	0	0	4.79015	0	-4.79015	7.57e-11	3.34e-08	4.79015	5.97e-10	5.49e-08	ENSG00000116750	UCHL5	ubiquitin C-terminal hydrolase L5	ProteinCodingRNA
ENST00000367690	5.68465	5.49338	5.1485	7.04135	6.69649	7.13913	5.8134	6.39642	5.50641	5.44218	6.95899	5.90541	-1.51681	7.79e-08	1.87e-05	1.05358	0.00233612	0.038113	ENSG00000152061	RABGAP1L	RAB GTPase activating protein 1 like	ProteinCodingRNA
ENST00000367987	5.50781	8.62883	5.1485	4.67053	4.35536	4.68361	5.62074	7.31648	6.35191	6.42838	4.56984	6.42971	1.85854	0.00453601	0.0154109	-1.85987	0.000132575	0.00369199	ENSG00000158882	TOMM40L	translocase of outer mitochondrial membrane 40 like	ProteinCodingRNA
ENST00000368220	0	0	0	6.88801	0.741007	6.00267	3.32747	1.38753	0	0	4.54389	1.57167	-4.54389	0.00368348	0.0133085	2.97223	0.0176204	0.0165655	ENSG00000143320	CRABP2	cellular retinoic acid binding protein 2	ProteinCodingRNA
ENST00000368262	9.33099	2.86642	3.68773	3.52177	3.4686	3.46759	4.64977	5.31437	4.37562	5.29505	3.48598	4.77992	1.80906	0.0080036	0.0221962	-1.29394	0.0019389	0.0329981	ENSG00000163468	CCT3	chaperonin containing TCP1 subunit 3	ProteinCodingRNA
ENST00000368279	0.800475	1.36353	1.13001	6.41928	7.90688	5.68122	2.5901	5.50615	4.37562	1.098	6.66913	4.15729	-5.57112	1.24e-12	6.81e-10	2.51184	0.00686679	0.00859039	ENSG00000160783	PMF1	polyamine modulated factor 1	ProteinCodingRNA
ENST00000368301	3.59993	3.92203	4.14081	4.67053	8.19161	3.96682	3.70612	2.90018	2.92336	3.88759	5.60965	3.17655	-1.72207	0.00925653	0.0242116	2.4331	0.00130142	0.0241501	ENSG00000160789	LMNA	lamin A/C	ProteinCodingRNA
ENST00000368328	8.3415	5.84882	8.36738	9.18811	9.21219	9.03157	6.83899	4.98685	7.12214	7.51923	9.14396	6.31599	-1.62473	0.0421943	0.0530539	2.82796	1.1e-06	5.61e-05	ENSG00000203760	CENPW	centromere protein W	ProteinCodingRNA
ENST00000368340	9.36059	6.45158	6.24568	5.68177	5.75585	5.54653	5.91295	6.15601	9.3216	7.35262	5.66138	7.13018	1.69124	0.00531915	0.0171442	-1.4688	0.01193	0.0126967	ENSG00000163374	YY1AP1	YY1 associated protein 1	ProteinCodingRNA
ENST00000368432	5.62085	5.84882	5.76784	5.75829	8.06352	7.32345	5.36356	5.55656	5.21815	5.74583	7.04842	5.37942	-1.30258	0.00881116	0.0235407	1.66899	0.001428	0.0260525	ENSG00000160688	FLAD1	flavin adenine dinucleotide synthetase 1	ProteinCodingRNA
ENST00000368474	6.64939	6.77539	12.9708	6.40745	6.14608	6.02311	12.0866	6.91416	12.7981	8.79851	6.19221	10.5996	2.6063	0.0155215	0.0326491	-4.40743	1.51e-05	0.000566475	ENSG00000160710	ADAR	adenosine deaminase, RNA specific	ProteinCodingRNA
ENST00000368703	0.800475	2.05181	1.75583	2.37692	8.72774	1.90469	1.58907	2.08154	2.10201	1.53604	4.33645	1.92421	-2.80041	0.0094674	0.0245385	2.41224	0.00242414	0.0392132	ENSG00000188643	S100A16	S100 calcium binding protein A16	ProteinCodingRNA
ENST00000368715	6.00095	5.4421	5.49115	3.83611	4.57444	2.6979	5.39833	5.6754	5.45318	5.64474	3.70282	5.50897	1.94192	0.00117597	0.00603887	-1.80615	0.00266958	0.042193	ENSG00000196154	S100A4	S100 calcium binding protein A4	ProteinCodingRNA
ENST00000368786	7.29915	8.04283	8.20253	6.52162	5.87616	6.17695	7.90095	7.30178	7.93479	7.84817	6.19157	7.71251	1.6566	2.16e-06	0.000354681	-1.52093	1.59e-06	7.77e-05	ENSG00000188690	UROS	uroporphyrinogen III synthase	ProteinCodingRNA
ENST00000369170	4.82995	2.86642	4.40641	5.91693	5.68231	5.48892	4.64977	4.29185	4.85753	4.03426	5.69605	4.59972	-1.66179	0.00444533	0.0151958	1.09633	0.000449972	0.0102289	ENSG00000165669	FAM204A	family with sequence similarity 204 member A	ProteinCodingRNA
ENST00000369227	2.44627	6.91358	3.02354	2.37692	2.67146	3.34307	6.59106	5.78518	0	4.1278	2.79715	4.12541	1.33065	0.0309849	0.0466239	-1.32826	0.026489	0.0217187	ENSG00000271383	NBPF19	NBPF member 19	ProteinCodingRNA
ENST00000369258	9.83605	9.92425	8.20834	7.8429	7.49384	6.58699	8.61347	9.57722	8.5371	9.32288	7.30791	8.90927	2.01497	0.000133806	0.0117228	-1.60135	0.000721517	0.0150629	ENSG00000131778	CHD1L	chromodomain helicase DNA binding protein 1 like	ProteinCodingRNA
ENST00000369632	3.84299	3.38388	3.02354	4.20759	9.16573	3.58221	1.00308	4.65789	0	3.4168	5.65184	1.88699	-2.23504	0.0042407	0.0146645	3.76485	0.0252095	0.0210407	ENSG00000155366	RHOC	ras homolog family member C	ProteinCodingRNA
ENST00000369664	4.34224	4.06448	3.81502	4.58907	5.29523	5.54653	4.39818	3.95853	3.64682	4.07391	5.14361	4.00118	-1.0697	0.0113548	0.0274022	1.14243	0.00972913	0.0110318	ENSG00000007341	ST7L	suppression of tumorigenicity 7 like	ProteinCodingRNA
ENST00000369744	0	0	0	2.37692	4.72852	3.68839	0	0	0	0	3.59794	0	-3.59794	9.76e-05	0.0091438	3.59794	4.92e-05	0.00158504	ENSG00000064886	CHI3L2	chitinase 3 like 2	ProteinCodingRNA
ENST00000369833	2.44627	3.5864	2.79556	4.85608	4.15247	3.46759	2.5901	3.04847	3.20675	2.94274	4.15871	2.94844	-1.21597	0.0303354	0.0461225	1.21028	0.0210884	0.0187015	ENSG00000168765	GSTM4	glutathione S-transferase mu 4	ProteinCodingRNA
ENST00000370003	7.51926	5.33372	8.1248	4.3627	4.40192	4.40086	7.33704	6.90446	5.39792	6.99259	4.38849	6.54647	2.6041	1.48e-05	0.00189751	-2.15797	1.75e-05	0.000643589	ENSG00000258366	RTEL1	regulator of telomere elongation helicase 1	ProteinCodingRNA
ENST00000370074	0	0	0	5.62159	5.43611	0	0	0	0	0	3.6859	0	-3.6859	0.0277678	0.0443077	3.6859	0.00780703	0.00941137	ENSG00000162631	NTNG1	netrin G1	ProteinCodingRNA
ENST00000370131	4.86709	3.5864	4.99565	4.54655	6.47485	6.75525	4.64977	4.23107	4.48574	4.48304	5.92555	4.45553	-1.44251	0.0243851	0.0414411	1.47003	0.00582958	0.00759961	ENSG00000137992	DBT	dihydrolipoamide branched chain transacylase E2	ProteinCodingRNA
ENST00000370176	3.68558	3.5864	3.39352	4.3627	5.11133	4.63132	2.81263	3.71394	3.825	3.55517	4.70178	3.45052	-1.14662	0.00623505	0.0189892	1.25126	0.00849071	0.00999945	ENSG00000156869	FRRS1	ferric chelate reductase 1	ProteinCodingRNA
ENST00000370542	1.31229	0	1.13001	4.67053	7.74925	1.50056	1.00308	0.854513	0	0.814098	4.64012	0.619198	-3.82602	0.00213911	0.00920975	4.02092	0.000207724	0.00537062	ENSG00000143013	LMO4	LIM domain only 4	ProteinCodingRNA
ENST00000370584	1.31229	7.76879	8.04265	1.26189	1.59169	2.6979	3.00539	6.54116	3.98357	5.70791	1.85049	4.51004	3.85742	0.000593404	0.03701	-2.65954	0.00120027	0.0226425	ENSG00000166024	R3HCC1L	R3H domain and coiled-coil containing 1 like	ProteinCodingRNA
ENST00000370685	3.68558	3.5864	3.68773	3.43117	6.04702	9.51909	3.81307	3.71394	2.10201	3.65324	6.33243	3.20967	-2.67919	0.0011088	0.00578495	3.12276	0.000457921	0.0103878	ENSG00000142875	PRKACB	protein kinase cAMP-activated catalytic subunit beta	ProteinCodingRNA
ENST00000370717	7.31939	10.2547	7.85542	1.92455	5.45831	5.65527	8.82951	2.33364	9.13984	8.47651	4.34604	6.76766	4.13047	0.000331757	0.0237533	-2.42162	0.0179875	0.0168028	ENSG00000117114	ADGRL2	adhesion G protein-coupled receptor L2	ProteinCodingRNA
ENST00000370721	0.800475	9.83264	3.22036	0.764725	3.97907	0.937164	1.00308	0.854513	8.90731	4.61783	1.89365	3.5883	2.72417	0.0480394	0.0560051	-1.69465	0.0485204	0.0318769	ENSG00000117114	ADGRL2	adhesion G protein-coupled receptor L2	ProteinCodingRNA
ENST00000370869	2.23523	0	0	4.7847	3.37834	4.337	0	0.854513	0	0.745076	4.16668	0.284838	-3.4216	0.000643451	0.0393102	3.88184	1.58e-06	7.73e-05	ENSG00000137251	TINAG	tubulointerstitial nephritis antigen	ProteinCodingRNA
ENST00000370918	3.1951	2.51586	3.22036	7.91153	2.816	7.22102	3.32747	3.04847	3.64682	2.97711	5.98285	3.34092	-3.00574	0.000323988	0.0233188	2.64193	0.000462067	0.0104589	ENSG00000012660	ELOVL5	ELOVL fatty acid elongase 5	ProteinCodingRNA
ENST00000370920	5.89705	5.9255	8.7722	10.093	8.88555	9.24888	8.36808	8.19348	4.58805	6.86492	9.40916	7.04987	-2.54424	0.0189911	0.0363977	2.35928	0.0362642	0.0266269	ENSG00000132485	ZRANB2	zinc finger RANBP2-type containing 2	ProteinCodingRNA
ENST00000371023	6.08216	4.19412	5.94529	0.764725	2.51081	2.6979	6.43235	6.15601	7.10499	5.40719	1.99114	6.56445	3.41605	6.85e-06	0.000976525	-4.5733	2.09e-14	3.3e-12	ENSG00000152763	WDR78	WD repeat domain 78	ProteinCodingRNA
ENST00000371568	9.17128	7.7158	8.71214	9.54609	10.4077	9.40303	7.925	6.90446	8.82066	8.53307	9.78562	7.88337	-1.25255	0.00892288	0.0237043	1.90225	0.00086848	0.0174965	ENSG00000085840	ORC1	origin recognition complex subunit 1	ProteinCodingRNA
ENST00000371837	2.79356	2.05181	1.13001	2.7208	9.81796	2.88817	2.5901	1.77587	3.20675	1.99179	5.14231	2.52424	-3.15052	0.00814026	0.022421	2.61807	0.0018932	0.0323804	ENSG00000107798	LIPA	lipase A, lysosomal acid type	ProteinCodingRNA
ENST00000371850	0.800475	1.36353	1.13001	0.764725	11.1184	10.8743	1.00308	0.854513	1.4041	1.098	7.58582	1.08723	-6.48782	0.00175585	0.00806602	6.49859	4.97e-05	0.00159799	ENSG00000160293	VAV2	vav guanine nucleotide exchange factor 2	ProteinCodingRNA
ENST00000372004	6.23204	5.96237	5.04842	6.07488	12.7243	6.00267	5.86403	5.50615	6.46379	5.74761	8.26727	5.94466	-2.51966	0.0237464	0.0409084	2.32261	0.01062	0.0117128	ENSG00000124151	NCOA3	nuclear receptor coactivator 3	ProteinCodingRNA
ENST00000372213	3.07326	3.38388	0	0	0	0	3.81307	4.03164	0	2.15238	0	2.61491	2.15238	0.043456	0.0537485	-2.61491	0.00693862	0.00864409	ENSG00000151224	MAT1A	methionine adenosyltransferase 1A	ProteinCodingRNA
ENST00000372228	5.9149	5.02071	5.63612	5.60096	8.1883	7.22102	5.59099	6.42384	5.55774	5.52391	7.00342	5.85752	-1.47952	0.00970715	0.0249898	1.1459	0.0362457	0.026619	ENSG00000130714	POMT1	protein O-mannosyltransferase 1	ProteinCodingRNA
ENST00000372554	0.800475	1.36353	0	1.26189	6.87212	3.46759	1.58907	0	0	0.721334	3.8672	0.52969	-3.14586	0.00541997	0.0173607	3.33751	0.00467816	0.00645255	ENSG00000148341	SH3GLB2	SH3 domain containing GRB2 like, endophilin B2	ProteinCodingRNA
ENST00000372584	4.44406	7.39019	7.17812	3.43117	2.94737	3.87984	7.85788	2.33364	8.31642	6.33746	3.41946	6.16931	2.91799	2.68e-05	0.00313786	-2.74985	0.000502998	0.0112265	ENSG00000127124	HIVEP3	human immunodeficiency virus type I enhancer binding protein 3	ProteinCodingRNA
ENST00000372674	3.30744	0	4.14081	0	0	0	5.43228	5.78518	6.59244	2.48275	0	5.93663	2.48275	0.0236529	0.0408596	-5.93663	3.04e-16	5.88e-14	ENSG00000133134	BEX2	brain expressed X-linked 2	ProteinCodingRNA
ENST00000372712	9.29397	5.59078	6.33335	5.55879	5.24503	5.8959	9.86102	8.8405	10.3093	7.0727	5.56657	9.67027	1.50613	0.0125686	0.0290556	-4.10369	4.76e-22	1.42e-19	ENSG00000244274	DBNDD2	dysbindin domain containing 2	ProteinCodingRNA
ENST00000372723	5.27893	1.36353	1.13001	7.93232	0.741007	9.06152	4.64977	3.80016	3.64682	2.59082	5.91162	4.03225	-3.3208	0.0467177	0.0554014	1.87937	0.00698265	0.008684	ENSG00000244274	DBNDD2	dysbindin domain containing 2	ProteinCodingRNA
ENST00000372865	3.07326	3.14823	3.54811	0	0	0	0	3.18293	3.825	3.25654	0	2.33597	3.25654	5.28e-06	0.00078067	-2.33597	0.0228304	0.0196991	ENSG00000064205	WISP2	WNT1 inducible signaling pathway protein 2	ProteinCodingRNA
ENST00000373247	1.31229	5.02071	6.68957	1.26189	1.22816	0.937164	1.00308	4.56243	2.10201	4.34086	1.1424	2.55584	3.19845	0.000522845	0.0334332	-1.41344	0.0341003	0.0255675	ENSG00000136877	FPGS	folylpolyglutamate synthase	ProteinCodingRNA
ENST00000373253	3.30744	2.51586	3.81502	6.97876	4.15247	4.52069	3.91264	4.29185	4.12642	3.21278	5.21731	4.1103	-2.00453	0.00588141	0.0182747	1.107	0.043219	0.0297283	ENSG00000020129	NCDN	neurochondrin	ProteinCodingRNA
ENST00000373314	7.07148	8.28762	6.53173	5.60096	5.34373	6.04326	7.3099	7.30915	5.65524	7.29694	5.66265	6.75809	1.63429	0.000984697	0.0052884	-1.09544	0.0189747	0.0174198	ENSG00000136830	FAM129B	family with sequence similarity 129 member B	ProteinCodingRNA
ENST00000373573	7.39762	8.95118	8.42339	7.17994	4.7646	7.41135	8.83903	7.77077	7.88542	8.2574	6.45196	8.16507	1.80543	0.0352778	0.0494742	-1.71311	0.0471	0.0313312	ENSG00000147099	HDAC8	histone deacetylase 8	ProteinCodingRNA
ENST00000373825	7.01469	9.31768	3.93198	5.02046	2.12324	5.70671	4.25376	10.0461	10.8585	6.75478	4.28347	8.38611	2.47131	0.0192773	0.0366587	-4.10264	0.000210669	0.00543449	ENSG00000096063	SRPK1	SRSF protein kinase 1	ProteinCodingRNA
ENST00000373865	4.71243	4.52506	5.67019	3.83611	3.37834	3.05625	4.59086	5.28477	3.4435	4.96923	3.42357	4.43971	1.54566	0.00157633	0.00747076	-1.01614	0.0481698	0.0317365	ENSG00000119397	CNTRL	centriolin	ProteinCodingRNA
ENST00000373983	10.3148	9.81007	7.54242	7.13042	7.58746	7.25598	9.63003	9.51005	9.82693	9.22244	7.32462	9.65567	1.89782	0.000460206	0.0304093	-2.33105	6.87e-32	3.81e-29	ENSG00000119401	TRIM32	tripartite motif containing 32	ProteinCodingRNA
ENST00000374026	11.2599	8.48422	7.71557	8.70367	7.72199	8.01149	11.2576	8.71294	9.14824	9.15323	8.14572	9.70627	1.00751	0.0452273	0.0547178	-1.56056	0.00572649	0.00750574	ENSG00000196821	C6orf106	chromosome 6 open reading frame 106	ProteinCodingRNA
ENST00000374085	9.58476	4.19412	8.42838	4.31283	4.35536	4.337	4.96016	4.35018	6.86118	7.40242	4.33506	5.3905	3.06736	8.09e-05	0.00785962	-1.05544	0.0468269	0.031222	ENSG00000244005	NFS1	NFS1, cysteine desulfurase	ProteinCodingRNA
ENST00000374176	8.37411	6.62255	7.02854	6.27045	5.21926	6.65405	8.22531	6.47716	7.82384	7.34173	6.04792	7.50877	1.29381	0.0264367	0.0432909	-1.46085	0.0113972	0.012308	ENSG00000107643	MAPK8	mitogen-activated protein kinase 8	ProteinCodingRNA
ENST00000374274	1.68931	10.7669	4.88393	4.03378	3.85068	2.6979	1.00308	10.7549	11.1484	5.78005	3.52745	7.63547	2.2526	0.00999497	0.0254488	-4.10802	0.00557095	0.00735172	ENSG00000147164	SNX12	sorting nexin 12	ProteinCodingRNA
ENST00000374303	6.7817	7.05683	6.51307	5.11079	5.77366	6.29929	6.56068	6.98029	7.01602	6.78387	5.72792	6.85233	1.05595	0.0121921	0.0285804	-1.12441	0.00755144	0.00918387	ENSG00000117640	MTFR1L	mitochondrial fission regulator 1 like	ProteinCodingRNA
ENST00000374651	3.50887	9.06995	6.10329	5.35211	5.11133	4.27017	5.8887	7.01676	10.1428	6.22737	4.9112	7.68274	1.31617	0.0246145	0.0417161	-2.77154	0.000236821	0.0059923	ENSG00000184677	ZBTB40	zinc finger and BTB domain containing 40	ProteinCodingRNA
ENST00000374672	9.0453	7.82992	8.54315	7.60463	7.82809	6.64088	8.28691	8.30459	8.70018	8.47279	7.35787	8.43056	1.11492	0.0159606	0.0330992	-1.07269	0.00884553	0.0103077	ENSG00000136826	KLF4	Kruppel like factor 4	ProteinCodingRNA
ENST00000374707	4.2885	5.9255	7.57876	2.16839	4.61453	5.04512	5.00597	3.80016	8.27867	5.93092	3.94268	5.69493	1.98824	0.0379375	0.0509954	-1.75225	0.0407434	0.0286888	ENSG00000106701	FSD1L	fibronectin type III and SPRY domain containing 1 like	ProteinCodingRNA
ENST00000374930	0	0	0	1.92455	5.05417	2.47866	0	1.77587	0	0	3.15246	0.591956	-3.15246	0.00251902	0.0102549	2.5605	0.0174282	0.0164568	ENSG00000163002	NUP35	nucleoporin 35	ProteinCodingRNA
ENST00000375333	0	0	0	4.58907	4.83416	0	0	0	0	0	3.14108	0	-3.14108	0.0335824	0.0484098	3.14108	0.0123338	0.0129967	ENSG00000204344	STK19	serine/threonine kinase 19	ProteinCodingRNA
ENST00000375638	8.87571	9.73215	9.33365	7.69987	8.41235	8.12457	9.96035	10.2882	10.5659	9.31384	8.07893	10.2715	1.23491	9.75e-05	0.00914084	-2.19253	1.3e-15	2.34e-13	ENSG00000204387	C6orf48	chromosome 6 open reading frame 48	ProteinCodingRNA
ENST00000375882	4.1141	10.8319	6.17624	5.3272	2.67146	5.85088	7.87032	6.8037	10.9775	7.04073	4.61651	8.55052	2.42422	0.0106067	0.0263746	-3.934	0.000109399	0.00314654	ENSG00000204435	CSNK2B	casein kinase 2 beta	ProteinCodingRNA
ENST00000376300	10.118	11.5113	11.5784	9.87409	9.83397	9.7045	10.0451	11.6818	11.7533	11.0693	9.80419	11.1601	1.26507	0.000339024	0.0241564	-1.35586	0.00059291	0.0128721	ENSG00000125633	CCDC93	coiled-coil domain containing 93	ProteinCodingRNA
ENST00000376347	4.93861	4.70985	5.52878	3.11927	2.12324	0	5.62074	5.19213	3.98357	5.05908	1.7475	4.93215	3.31158	0.000184439	0.0151157	-3.18464	0.00123451	0.0231362	ENSG00000165115	KIF27	kinesin family member 27	ProteinCodingRNA
ENST00000377386	1.31229	8.32349	8.1552	2.99828	0.741007	1.50056	8.09889	7.70525	8.6655	5.93032	1.74661	8.15655	4.18371	0.00165336	0.00772379	-6.40993	1.41e-22	4.38e-20	ENSG00000152291	TGOLN2	trans-golgi network protein 2	ProteinCodingRNA
ENST00000377838	7.63144	5.76783	6.29018	5.37659	5.48018	5.68122	7.20579	5.98248	9.66372	6.56315	5.51266	7.61733	1.05049	0.0225316	0.0397666	-2.10467	0.00113315	0.0216345	ENSG00000066827	ZFAT	zinc finger and AT-hook domain containing	ProteinCodingRNA
ENST00000378097	10.2782	10.196	10.6858	9.91541	8.03426	8.82011	10.919	11.5367	11.121	10.3867	8.92326	11.1922	1.46342	0.00906105	0.0239244	-2.26898	2.14e-05	0.000764753	ENSG00000069424	KCNAB2	potassium voltage-gated channel subfamily A regulatory beta subunit 2	ProteinCodingRNA
ENST00000378473	9.10869	8.94659	4.48509	2.16839	5.41357	6.69283	8.85789	8.81743	7.65733	7.51346	4.75827	8.44422	2.75519	0.0302307	0.0460693	-3.68595	0.00292532	0.0451507	ENSG00000101333	PLCB4	phospholipase C beta 4	ProteinCodingRNA
ENST00000378493	7.81369	6.06763	8.17906	0	0	0	7.42397	7.45582	6.95988	7.35346	0	7.27989	7.35346	1.7e-20	1.92e-17	-7.27989	5.51e-28	2.42e-25	ENSG00000101333	PLCB4	phospholipase C beta 4	ProteinCodingRNA
ENST00000378714	7.95838	6.45158	2.52466	2.16839	2.33	1.90469	7.38983	4.79019	7.20497	5.64487	2.13436	6.46166	3.51051	7.21e-05	0.00713393	-4.3273	5.43e-10	5.03e-08	ENSG00000065328	MCM10	minichromosome maintenance 10 replication initiation factor	ProteinCodingRNA
ENST00000379158	5.38516	5.08898	5.52878	3.97085	4.49076	4.52069	6.00606	4.8721	6.29254	5.33431	4.32743	5.72357	1.00687	0.00263243	0.0105846	-1.39613	0.00280855	0.0437656	ENSG00000164978	NUDT2	nudix hydrolase 2	ProteinCodingRNA
ENST00000379406	6.35478	7.86928	7.84799	2.99828	2.33	1.90469	5.91295	4.79019	5.65524	7.35735	2.41099	5.45279	4.94636	3.98e-17	3.59e-14	-3.0418	3.63e-08	2.49e-06	ENSG00000172766	NAA16	N(alpha)-acetyltransferase 16, NatA auxiliary subunit	ProteinCodingRNA
ENST00000379826	5.03967	6.69005	1.13001	0	0.741007	0	5.13526	4.61095	5.28059	4.28657	0.247002	5.00894	4.03957	0.00115998	0.00597694	-4.76193	2.79e-12	3.49e-10	ENSG00000120693	SMAD9	SMAD family member 9	ProteinCodingRNA
ENST00000380149	4.53917	3.5864	5.19605	3.11927	2.67146	3.05625	5.09344	6.0008	5.39792	4.44054	2.949	5.49739	1.49155	0.00295198	0.0114304	-2.54839	2.03e-08	1.46e-06	ENSG00000179148	ALOXE3	arachidonate lipoxygenase 3	ProteinCodingRNA
ENST00000380188	2.63034	3.14823	3.22036	0	0	0	0	3.95853	2.92336	2.99964	0	2.29397	2.99964	4.3e-05	0.00458779	-2.29397	0.0264389	0.0216927	ENSG00000145975	FAM217A	family with sequence similarity 217 member A	ProteinCodingRNA
ENST00000380198	9.99444	6.81625	10.69	6.38349	7.3705	7.1761	6.92497	7.1293	11.4213	9.16688	6.9767	8.49184	2.19019	0.000722301	0.0424135	-1.51515	0.00877068	0.0102473	ENSG00000139579	NABP2	nucleic acid binding protein 2	ProteinCodingRNA
ENST00000380340	5.76555	2.05181	1.13001	1.26189	0.741007	0	1.00308	4.56243	2.10201	2.98246	0.667631	2.55584	2.31483	0.0141768	0.0310908	-1.88821	0.0223591	0.0194332	ENSG00000138613	APH1B	aph-1 homolog B, gamma-secretase subunit	ProteinCodingRNA
ENST00000380853	1.68931	3.5864	5.1485	0.764725	2.51081	2.22003	6.54525	0	5.74655	3.47474	1.83186	4.09727	1.64288	0.0462695	0.0552021	-2.26541	0.0168215	0.0160658	ENSG00000155158	TTC39B	tetratricopeptide repeat domain 39B	ProteinCodingRNA
ENST00000381661	6.93822	5.49338	7.05457	4.89049	6.0323	5.39795	7.73405	7.40857	7.26798	6.49539	5.44024	7.4702	1.05515	0.0403549	0.0521963	-2.02995	3.44e-07	1.96e-05	ENSG00000143882	ATP6V1C2	ATPase H+ transporting V1 subunit C2	ProteinCodingRNA
ENST00000381808	4.90329	3.92203	5.63612	3.2309	3.28206	2.47866	5.32793	5.19213	4.93723	4.82048	2.99721	5.15243	1.82327	0.000899056	0.0495014	-2.15522	3.43e-07	1.96e-05	ENSG00000125775	SDCBP2	syndecan binding protein 2	ProteinCodingRNA
ENST00000382909	3.68558	5.15417	3.02354	0	2.33	0	3.32747	1.77587	5.39792	3.95443	0.776667	3.50042	3.17776	0.0142053	0.0311121	-2.72375	0.0391634	0.027972	ENSG00000132950	ZMYM5	zinc finger MYM-type containing 5	ProteinCodingRNA
ENST00000383773	9.51481	4.06448	6.10329	3.33451	3.37834	2.47866	6.70654	7.03465	4.68358	6.56086	3.06384	6.14159	3.49702	0.000158297	0.0133894	-3.07775	1.68e-06	8.16e-05	ENSG00000174738	NR1D2	nuclear receptor subfamily 1 group D member 2	ProteinCodingRNA
ENST00000391623	5.68465	5.59078	6.97502	3.33451	2.33	4.04884	8.01176	4.35018	4.12642	6.08348	3.23778	5.49612	2.8457	1.09e-05	0.00145807	-2.25834	0.004018	0.00575245	ENSG00000137814	HAUS2	HAUS augmin like complex subunit 2	ProteinCodingRNA
ENST00000391762	5.35933	3.76395	3.93198	2.55908	2.12324	0.937164	3.00539	5.19213	5.45318	4.35175	1.87316	4.55024	2.47859	0.000546949	0.0346387	-2.67707	0.000538392	0.0118854	ENSG00000170906	NDUFA3	NADH:ubiquinone oxidoreductase subunit A3	ProteinCodingRNA
ENST00000391814	6.75223	7.86928	6.07813	1.92455	5.41357	5.30085	6.60601	8.11154	8.15911	6.89988	4.21299	7.62556	2.68689	0.0163875	0.0335259	-3.41256	0.00109864	0.0211044	ENSG00000161681	SHANK1	SH3 and multiple ankyrin repeat domains 1	ProteinCodingRNA
ENST00000392435	2.63034	3.38388	2.52466	1.63094	1.22816	1.50056	4.91284	1.38753	2.10201	2.8463	1.45322	2.80079	1.39308	0.0315516	0.0470111	-1.34757	0.0371395	0.0270187	ENSG00000182196	ARL6IP4	ADP ribosylation factor like GTPase 6 interacting protein 4	ProteinCodingRNA
ENST00000392514	5.78509	10.0559	7.37691	4.54655	5.89256	2.88817	9.60047	6.59038	7.88542	7.73929	4.44243	8.02542	3.29686	0.00129394	0.00648918	-3.583	0.000184619	0.00487679	ENSG00000089157	RPLP0	ribosomal protein lateral stalk subunit P0	ProteinCodingRNA
ENST00000392604	4.79183	4.52506	4.82465	3.11927	3.4686	3.46759	4.39818	4.9496	4.77318	4.71385	3.35182	4.70699	1.36203	0.000334293	0.0238758	-1.35517	0.00092479	0.0184099	ENSG00000123600	METTL8	methyltransferase like 8	ProteinCodingRNA
ENST00000392789	9.8005	9.79992	2.79556	2.37692	0	1.50056	2.5901	9.06825	9.87072	7.46532	1.29249	7.17635	6.17283	0.000605339	0.0375899	-5.88386	2.87e-05	0.000990606	ENSG00000109929	SC5D	sterol-C5-desaturase	ProteinCodingRNA
ENST00000393020	4.05095	3.14823	3.68773	0.764725	1.22816	0	3.00539	5.31437	3.4435	3.62897	0.664296	3.92109	2.96467	1.65e-05	0.00207018	-3.25679	8.57e-05	0.00256148	ENSG00000149292	TTC12	tetratricopeptide repeat domain 12	ProteinCodingRNA
ENST00000393263	0.800475	9.2522	3.54811	1.63094	2.51081	3.05625	4.59086	3.5243	7.31349	4.5336	2.39933	5.14289	2.13426	0.0166884	0.0338286	-2.74355	0.000698215	0.0146721	ENSG00000187109	NAP1L1	nucleosome assembly protein 1 like 1	ProteinCodingRNA
ENST00000393271	8.11324	1.36353	1.13001	0	0	0.937164	1.00308	0.854513	6.66446	3.53559	0.312388	2.84068	3.2232	0.0450624	0.0546283	-2.5283	0.017298	0.0163766	ENSG00000154920	EME1	essential meiotic structure-specific endonuclease 1	ProteinCodingRNA
ENST00000393345	6.69141	4.19412	6.63885	4.03378	4.44702	5.30085	6.23489	6.23553	5.08452	5.84146	4.59388	5.85165	1.24758	0.0387643	0.0514912	-1.25776	0.0171394	0.0162768	ENSG00000167085	PHB	prohibitin	ProteinCodingRNA
ENST00000393357	6.14399	6.10108	5.04842	3.607	3.55354	4.2001	6.32801	3.71394	6.0631	5.7645	3.78688	5.36835	1.97761	9.87e-06	0.00133494	-1.58147	0.00849022	0.00999945	ENSG00000116793	PHTF1	putative homeodomain transcription factor 1	ProteinCodingRNA
ENST00000393436	5.93253	11.4453	5.85929	5.79508	5.79126	6.33242	11.196	5.72032	6.29254	7.74571	5.97292	7.73628	1.77279	0.00491957	0.0162615	-1.76336	0.00342343	0.00508152	ENSG00000127314	RAP1B	RAP1B, member of RAS oncogene family	ProteinCodingRNA
ENST00000393630	5.4841	5.84882	10.8857	3.76371	5.48018	5.60192	4.52945	8.66492	10.7769	7.40622	4.9486	7.99042	2.45762	0.00320306	0.0120885	-3.04182	0.000311977	0.00753775	ENSG00000061987	MON2	MON2 homolog, regulator of endosome-to-Golgi trafficking	ProteinCodingRNA
ENST00000393651	7.58203	6.87543	6.58628	5.99806	5.27035	4.57707	7.0722	7.64827	8.01044	7.01458	5.28183	7.57697	1.73276	0.000794803	0.0454471	-2.29514	3.72e-06	0.000163452	ENSG00000135250	SRPK2	SRSF protein kinase 2	ProteinCodingRNA
ENST00000394505	7.97122	8.12642	7.3974	5.44764	6.45291	6.64088	8.90399	5.31437	9.47968	7.83168	6.18048	7.89935	1.6512	0.000116184	0.0104941	-1.71887	0.00800958	0.00959602	ENSG00000001631	KRIT1	KRIT1, ankyrin repeat containing	ProteinCodingRNA
ENST00000394854	6.30151	1.36353	7.87015	0.764725	1.22816	0.937164	1.00308	6.26615	1.4041	5.1784	0.976684	2.89111	4.20171	0.000146993	0.0126987	-1.91443	0.00765358	0.00927611	ENSG00000138814	PPP3CA	protein phosphatase 3 catalytic subunit alpha	ProteinCodingRNA
ENST00000395153	2.94018	0	2.79556	0	0	0	3.32747	2.33364	2.92336	1.91191	0	2.86149	1.91191	0.0427838	0.0534061	-2.86149	0.000141798	0.0039077	ENSG00000165617	DACT1	dishevelled binding antagonist of beta catenin 1	ProteinCodingRNA
ENST00000395525	6.28788	7.21795	8.10626	6.07488	5.31968	5.98194	8.86723	6.07185	8.55616	7.20403	5.79217	7.83175	1.41186	0.00436774	0.0149866	-2.03958	0.000655991	0.0139679	ENSG00000128487	SPECC1	sperm antigen with calponin homology and coiled-coil domains 1	ProteinCodingRNA
ENST00000395589	5.38516	6.45158	5.82945	0	0	0	6.15582	3.62224	0	5.88873	0	3.25935	5.88873	1.64e-18	1.63e-15	-3.25935	0.00815626	0.00972181	ENSG00000174446	SNAPC5	small nuclear RNA activating complex polypeptide 5	ProteinCodingRNA
ENST00000395676	3.50887	4.79407	3.39352	2.16839	3.28206	2.47866	6.67852	6.55362	7.03426	3.89882	2.64304	6.75547	1.25578	0.048861	0.0565317	-4.11243	1.57e-21	4.5e-19	ENSG00000130487	KLHDC7B	kelch domain containing 7B	ProteinCodingRNA
ENST00000395706	8.22116	2.51586	0	0.764725	1.22816	0.937164	1.58907	7.607	7.84466	3.57901	0.976684	5.68024	2.60232	0.0270627	0.0437571	-4.70356	2.72e-06	0.000124642	ENSG00000177427	MIEF2	mitochondrial elongation factor 2	ProteinCodingRNA
ENST00000395749	2.44627	3.5864	3.22036	1.26189	1.22816	2.22003	3.59061	3.18293	3.20675	3.08434	1.57003	3.32676	1.51431	0.0270154	0.0437176	-1.75673	0.00588983	0.00766145	ENSG00000058404	CAMK2B	calcium/calmodulin dependent protein kinase II beta	ProteinCodingRNA
ENST00000395860	3.30744	3.92203	0	0	0	0	2.00462	4.79019	6.43662	2.40982	0	4.41048	2.40982	0.0346557	0.0491231	-4.41048	7.54e-06	0.000306484	ENSG00000100483	VCPKMT	valosin containing protein lysine methyltransferase	ProteinCodingRNA
ENST00000396005	4.97309	5.76783	5.37199	4.7847	3.85068	4.40086	5.49787	5.31437	5.50641	5.37097	4.34541	5.43955	1.02555	0.0185096	0.0359523	-1.09414	0.00556509	0.00734881	ENSG00000148942	SLC5A12	solute carrier family 5 member 12	ProteinCodingRNA
ENST00000396893	5.93253	7.02233	6.70609	5.13968	5.31968	5.45923	7.20579	6.63799	5.91349	6.55365	5.3062	6.58576	1.24745	0.000616527	0.0380435	-1.27956	0.000961857	0.0189774	ENSG00000197808	ZNF461	zinc finger protein 461	ProteinCodingRNA
ENST00000397007	7.92354	7.95409	8.46766	5.66198	7.16988	7.07205	8.01176	9.24965	8.1674	8.1151	6.63464	8.47627	1.48046	0.00360967	0.013121	-1.84163	0.00112472	0.0214913	ENSG00000110713	NUP98	nucleoporin 98	ProteinCodingRNA
ENST00000397062	9.6528	10.7786	11.0757	8.48467	8.44051	9.18002	10.5492	8.30827	11.1273	10.5024	8.70173	9.99493	1.80062	9.36e-06	0.00127109	-1.2932	0.0120963	0.0128191	ENSG00000116044	NFE2L2	nuclear factor, erythroid 2 like 2	ProteinCodingRNA
ENST00000397514	8.51824	11.1983	11.3642	8.15032	7.95451	9.04662	11.2156	11.3541	10.9162	10.3602	8.38382	11.162	1.97641	0.000784695	0.0450169	-2.77815	9.08e-16	1.68e-13	ENSG00000103275	UBE2I	ubiquitin conjugating enzyme E2 I	ProteinCodingRNA
ENST00000397712	7.23667	7.89811	8.18496	6.58602	5.13908	6.39649	5.78741	8.59125	9.59474	7.77325	6.04053	7.99113	1.73272	0.000705614	0.0417375	-1.95061	0.00454195	0.00631031	ENSG00000186522	43353	septin 10	ProteinCodingRNA
ENST00000397717	5.30623	5.88767	3.54811	3.43117	2.67146	3.46759	1.00308	6.03676	6.13246	4.914	3.19007	4.39077	1.72393	0.00404968	0.0142118	-1.20069	0.041157	0.0288514	ENSG00000124588	NQO2	N-ribosyldihydronicotinamide:quinone reductase 2	ProteinCodingRNA
ENST00000397863	9.7993	0	8.75643	1.92455	1.59169	1.90469	11.4955	8.66204	7.6336	6.18524	1.80698	9.26372	4.37826	0.00266541	0.010656	-7.45674	2e-17	4.21e-15	ENSG00000197971	MBP	myelin basic protein	ProteinCodingRNA
ENST00000397979	7.82789	8.10184	5.04842	5.47056	4.03921	4.63132	7.83902	5.58113	4.93723	6.99272	4.7137	6.11913	2.27902	0.00121826	0.00618883	-1.40542	0.0324983	0.0248028	ENSG00000076984	MAP2K7	mitogen-activated protein kinase kinase 7	ProteinCodingRNA
ENST00000398207	3.9157	1.36353	2.79556	0	0	0	0	2.90018	3.4435	2.69159	0	2.11456	2.69159	0.00140452	0.00689245	-2.11456	0.0317565	0.0244209	ENSG00000107331	ABCA2	ATP binding cassette subfamily A member 2	ProteinCodingRNA
ENST00000398831	8.8081	9.13195	7.52391	7.1232	4.25748	7.74856	8.72039	8.78078	9.02598	8.48798	6.37641	8.84238	2.11157	0.0482735	0.0561393	-2.46597	0.0141894	0.0143277	ENSG00000100023	PPIL2	peptidylprolyl isomerase like 2	ProteinCodingRNA
ENST00000398960	4.17461	8.62309	7.9761	2.99828	5.27035	3.34307	4.32778	7.53339	8.43784	6.9246	3.87056	6.76634	3.05403	0.00159387	0.00752798	-2.89577	0.00185991	0.0319181	ENSG00000157540	DYRK1A	dual specificity tyrosine phosphorylation regulated kinase 1A	ProteinCodingRNA
ENST00000399107	2.94018	3.92203	8.40328	2.99828	2.816	3.78729	7.77431	8.46166	4.48574	5.08849	3.20052	6.90724	1.88797	0.0085681	0.0231029	-3.70672	1.57e-06	7.7e-05	ENSG00000113356	POLR3G	RNA polymerase III subunit G	ProteinCodingRNA
ENST00000399352	7.98818	7.98129	9.39861	7.25449	7.85762	6.71813	8.30535	8.28977	9.57307	8.45602	7.27674	8.72273	1.17928	0.0180685	0.0354115	-1.44598	0.00317586	0.048058	ENSG00000205726	ITSN1	intersectin 1	ProteinCodingRNA
ENST00000399496	3.59993	6.34394	6.68957	3.90505	4.53321	4.337	5.64989	6.86499	4.85753	5.54448	4.25842	5.79081	1.28606	0.0270682	0.0437607	-1.53239	0.00409889	0.00584394	ENSG00000154040	CABYR	calcium binding tyrosine phosphorylation regulated	ProteinCodingRNA
ENST00000399640	8.36441	8.48422	8.16718	7.82077	7.50987	6.51667	9.06684	9.30784	9.19357	8.3386	7.28244	9.18942	1.05617	0.0120743	0.0284307	-1.90698	1.32e-06	6.57e-05	ENSG00000008513	ST3GAL1	ST3 beta-galactoside alpha-2,3-sialyltransferase 1	ProteinCodingRNA
ENST00000399774	9.93556	2.05181	1.13001	1.63094	1.22816	2.22003	9.37028	3.30592	1.4041	4.37246	1.69304	4.69343	2.67942	0.0195029	0.0368749	-3.00039	0.00140881	0.0257848	ENSG00000015475	BID	BH3 interacting domain death agonist	ProteinCodingRNA
ENST00000399793	7.65817	7.46916	8.21989	5.79508	6.87212	6.64088	7.62084	7.6656	7.10499	7.78241	6.43603	7.46381	1.34638	0.000936041	0.0050909	-1.02778	0.0109947	0.012	ENSG00000154153	RETREG1	reticulophagy regulator 1	ProteinCodingRNA
ENST00000399794	9.47627	10.2914	8.7878	8.3613	8.25639	8.25557	9.70832	8.97401	9.87072	9.5185	8.29109	9.51768	1.22741	0.000800255	0.0456042	-1.2266	6.47e-06	0.000268811	ENSG00000213516	RBMXL1	RNA binding motif protein, X-linked like 1	ProteinCodingRNA
ENST00000399959	12.2065	13.6601	13.461	11.7118	10.7769	10.8038	12.4237	11.2349	13.2274	13.1092	11.0975	12.2953	2.01169	1.94e-06	0.000321715	-1.19785	0.0103577	0.0115093	ENSG00000215301	DDX3X	DEAD-box helicase 3, X-linked	ProteinCodingRNA
ENST00000399982	1.31229	2.05181	9.68147	0.764725	0.741007	0.937164	1.00308	1.38753	8.08231	4.34852	0.814299	3.49097	3.53423	0.0154657	0.0325833	-2.67668	0.00332333	0.0496994	ENSG00000100888	CHD8	chromodomain helicase DNA binding protein 8	ProteinCodingRNA
ENST00000400463	7.69994	7.62674	8.26519	5.58003	1.59169	3.96682	6.48182	5.8872	6.68769	7.86395	3.71284	6.35224	4.15111	0.000216021	0.0170714	-2.63939	0.0420413	0.029243	ENSG00000117245	KIF17	kinesin family member 17	ProteinCodingRNA
ENST00000400490	5.07184	5.27632	4.48509	4.31283	3.9163	2.6979	4.52945	5.62903	4.68358	4.94441	3.64234	4.94736	1.30207	0.0269644	0.043703	-1.30501	0.0390229	0.0279209	ENSG00000158828	PINK1	PTEN induced putative kinase 1	ProteinCodingRNA
ENST00000400918	4.05095	5.33372	4.63064	2.55908	2.816	3.34307	5.00597	4.83173	4.48574	4.67177	2.90605	4.77448	1.76572	0.000738539	0.0430682	-1.86843	2.16e-05	0.000770985	ENSG00000162585	FAAP20	Fanconi anemia core complex associated protein 20	ProteinCodingRNA
ENST00000401979	6.15905	6.50253	0	0	0	0	4.52945	2.08154	4.93723	4.22053	0	3.84941	4.22053	0.0206664	0.0379532	-3.84941	7.44e-06	0.000302959	ENSG00000153310	FAM49B	family with sequence similarity 49 member B	ProteinCodingRNA
ENST00000402091	3.76643	3.5864	4.23488	0	0	0	0	3.71394	3.20675	3.86257	0	2.3069	3.86257	2.38e-08	6.4e-06	-2.3069	0.0240999	0.0204043	ENSG00000115841	RMDN2	regulator of microtubule dynamics 2	ProteinCodingRNA
ENST00000403027	9.93993	7.02233	5.70348	6.71641	6.45291	5.45923	5.59099	8.09884	8.92697	7.55525	6.20952	7.53893	1.34573	0.0249297	0.0419557	-1.32942	0.0292007	0.0231449	ENSG00000155508	CNOT8	CCR4-NOT transcription complex subunit 8	ProteinCodingRNA
ENST00000403268	8.73464	8.14257	7.5877	6.7449	6.69649	6.86121	6.88875	8.27479	8.26329	8.15497	6.76753	7.80894	1.38744	3.31e-05	0.00373421	-1.04141	0.00768291	0.00930265	ENSG00000167065	DUSP18	dual specificity phosphatase 18	ProteinCodingRNA
ENST00000403638	4.82995	7.24812	5.94529	5.30186	3.17889	4.27017	8.27292	3.5243	7.07006	6.00779	4.25031	6.2891	1.75748	0.0255313	0.0424625	-2.03879	0.0111862	0.0121426	ENSG00000115687	PASK	PAS domain containing serine/threonine kinase	ProteinCodingRNA
ENST00000404141	2.44627	10.2037	6.33335	4.7847	2.51081	4.04884	7.94865	9.97952	9.64901	6.32777	3.78145	9.19239	2.54632	0.00618017	0.018882	-5.41094	1.18e-13	1.74e-11	ENSG00000157212	PAXIP1	PAX interacting protein 1	ProteinCodingRNA
ENST00000404360	10.1257	8.82174	2.52466	2.37692	2.33	1.90469	8.0776	9.10259	1.4041	7.15737	2.20387	6.19476	4.9535	3.22e-05	0.00364611	-3.99089	2.32e-05	0.000820971	ENSG00000164631	ZNF12	zinc finger protein 12	ProteinCodingRNA
ENST00000404885	5.57669	6.69005	3.39352	0	0	0	0	4.83173	6.73306	5.22009	0	3.85493	5.22009	6.76e-08	1.64e-05	-3.85493	0.00877323	0.0102494	ENSG00000167065	DUSP18	dual specificity phosphatase 18	ProteinCodingRNA
ENST00000405002	5.45999	1.36353	1.13001	0.764725	0.741007	0.937164	6.6208	0.854513	1.4041	2.65118	0.814299	2.95981	1.83688	0.0144321	0.031335	-2.14551	0.00507938	0.00685343	ENSG00000144504	ANKMY1	ankyrin repeat and MYND domain containing 1	ProteinCodingRNA
ENST00000405385	6.97271	7.56815	4.3232	4.41091	4.72852	5.45923	5.86403	6.0008	5.87353	6.28802	4.86622	5.91279	1.4218	0.0207665	0.0380381	-1.04657	0.00870003	0.0101855	ENSG00000177426	TGIF1	TGFB induced factor homeobox 1	ProteinCodingRNA
ENST00000405636	7.02294	6.25758	5.97286	4.67053	4.57444	5.16031	5.39833	6.17227	8.22411	6.41779	4.80176	6.59823	1.61603	6e-05	0.00607551	-1.79647	0.00344435	0.0051064	ENSG00000130204	TOMM40	translocase of outer mitochondrial membrane 40	ProteinCodingRNA
ENST00000406189	11.0594	11.0868	11.0123	7.17994	6.77817	6.65405	10.7981	6.88486	10.8301	11.0529	6.87072	9.50435	4.18213	4.69e-146	3.22e-141	-2.63363	5.9e-05	0.00185136	ENSG00000176624	MEX3C	mex-3 RNA binding family member C	ProteinCodingRNA
ENST00000406245	2.79356	5.59078	1.13001	1.26189	1.59169	1.50056	5.05037	6.46401	0	3.17145	1.45138	3.83813	1.72007	0.0158007	0.0329579	-2.38675	0.00230658	0.0377565	ENSG00000243667	WDR92	WD repeat domain 92	ProteinCodingRNA
ENST00000406246	3.41167	10.4475	9.66889	0.764725	0.741007	0.937164	1.00308	7.07844	4.68358	7.84267	0.814299	4.25504	7.02837	6.18e-06	0.000895152	-3.44074	0.000162932	0.00438901	ENSG00000173039	RELA	RELA proto-oncogene, NF-kB subunit	ProteinCodingRNA
ENST00000407006	4.79183	5.59078	5.2867	4.20759	3.4686	3.05625	5.52959	4.9496	6.59244	5.2231	3.57748	5.69054	1.64562	0.000816453	0.0462964	-2.11306	0.000338665	0.0080818	ENSG00000108961	RANGRF	RAN guanine nucleotide release factor	ProteinCodingRNA
ENST00000407445	5.94994	8.80154	4.69825	5.16801	6.04702	4.337	6.98339	5.09314	9.20569	6.48324	5.18401	7.09407	1.29923	0.0450884	0.0546419	-1.91006	0.00891441	0.0103714	ENSG00000171863	RPS7	ribosomal protein S7	ProteinCodingRNA
ENST00000407969	7.64753	11.526	11.0403	7.63031	7.14956	7.80275	9.95306	11.0835	10.6015	10.0713	7.52754	10.546	2.54375	6.51e-05	0.00652195	-3.01848	6.84e-18	1.49e-15	ENSG00000168137	SETD5	SET domain containing 5	ProteinCodingRNA
ENST00000409012	7.20075	6.81625	7.81791	6.24409	5.94066	6.5732	7.62818	8.61821	7.35761	7.2783	6.25265	7.868	1.02566	0.00387053	0.0137806	-1.61535	0.000109156	0.00314152	ENSG00000176058	TPRN	taperin	ProteinCodingRNA
ENST00000409016	7.14892	6.06763	5.82945	4.26117	4.86772	4.73408	5.21544	5.78518	6.19864	6.34866	4.62099	5.73309	1.72768	0.000169488	0.0141959	-1.1121	0.00516691	0.0069504	ENSG00000040933	INPP4A	inositol polyphosphate-4-phosphatase type I A	ProteinCodingRNA
ENST00000409057	7.64219	8.39939	8.35172	2.16839	0.741007	0.937164	8.06683	5.42706	9.52552	8.1311	1.28219	7.67314	6.84891	4.4e-39	1.28e-35	-6.39095	1.81e-11	2.04e-09	ENSG00000163939	PBRM1	polybromo 1	ProteinCodingRNA
ENST00000409083	1.98794	6.69005	4.14081	0.764725	0	3.20678	4.64977	5.90677	3.98357	4.27293	1.32383	4.8467	2.9491	0.0416822	0.0528392	-3.52287	0.00729571	0.00894775	ENSG00000181350	LRRC75A	leucine rich repeat containing 75A	ProteinCodingRNA
ENST00000409144	5.78509	0	3.39352	0	0	0	3.32747	0	3.4435	3.05954	0	2.25699	3.05954	0.0311079	0.0467116	-2.25699	0.0314707	0.0242853	ENSG00000006625	GGCT	gamma-glutamylcyclotransferase	ProteinCodingRNA
ENST00000409434	0.800475	4.31307	2.19087	0.764725	1.22816	0.937164	3.59061	2.73488	2.10201	2.4348	0.976684	2.80916	1.45812	0.0458673	0.0550443	-1.83248	0.00761087	0.00924063	ENSG00000115514	TXNDC9	thioredoxin domain containing 9	ProteinCodingRNA
ENST00000409449	4.44406	4.42295	0	0	0.741007	0	2.00462	4.23107	0	2.95567	0.247002	2.07856	2.70867	0.0210719	0.0383589	-1.83156	0.040136	0.0283882	ENSG00000240344	PPIL3	peptidylprolyl isomerase like 3	ProteinCodingRNA
ENST00000409651	7.72037	8.51557	7.82549	7.15893	6.97579	6.39649	8.83269	7.62483	8.42408	8.02048	6.84373	8.29387	1.17674	0.000824669	0.0465505	-1.45013	0.000316325	0.00762396	ENSG00000135636	DYSF	dysferlin	ProteinCodingRNA
ENST00000409993	7.20801	7.87895	9.16467	2.99828	6.01742	6.81507	6.32801	5.53158	10.0039	8.08387	5.27692	7.28784	2.80695	0.0122222	0.0286217	-2.01091	0.0402631	0.0284546	ENSG00000172269	DPAGT1	dolichyl-phosphate N-acetylglucosaminephosphotransferase 1	ProteinCodingRNA
ENST00000410007	7.32607	0	8.5153	2.16839	1.59169	0.937164	8.39416	5.90677	9.40105	5.28046	1.56575	7.90066	3.71471	0.00389122	0.0138276	-6.33491	2.87e-14	4.48e-12	ENSG00000163939	PBRM1	polybromo 1	ProteinCodingRNA
ENST00000411638	0.800475	2.86642	7.52391	1.26189	0.741007	3.46759	7.1354	1.38753	8.15078	3.73027	1.82349	5.5579	1.90677	0.0499569	0.0570803	-3.73441	0.00166878	0.0293514	ENSG00000185049	NELFA	negative elongation factor complex member A	ProteinCodingRNA
ENST00000411647	5.03967	8.45218	4.69825	5.35211	4.65354	4.46202	6.05046	7.52075	6.97884	6.06337	4.82256	6.85002	1.24081	0.0332689	0.0481734	-2.02746	4.76e-05	0.00153986	ENSG00000125826	RBCK1	RANBP2-type and C3HC4-type zinc finger containing 1	ProteinCodingRNA
ENST00000411832	7.33935	0	7.31364	1.26189	0	1.50056	3.70612	8.88557	9.24928	4.88433	0.920815	7.28032	3.96351	0.0101226	0.0256451	-6.35951	2.56e-08	1.82e-06	ENSG00000106635	BCL7B	BCL tumor suppressor 7B	ProteinCodingRNA
ENST00000411977	4.97309	8.13452	4.99565	5.0813	4.69152	3.68839	3.81307	6.97102	8.271	6.03442	4.48707	6.3517	1.54735	0.0219995	0.0393085	-1.86463	0.00826752	0.00981107	ENSG00000130844	ZNF331	zinc finger protein 331	ProteinCodingRNA
ENST00000411987	5.78509	0	6.43595	0	0	0	6.11459	6.69536	6.95988	4.07368	0	6.58995	4.07368	0.0145748	0.0315149	-6.58995	1.9e-21	5.43e-19	ENSG00000075975	MKRN2	makorin ring finger protein 2	ProteinCodingRNA
ENST00000412636	3.9157	4.87364	4.14081	1.92455	1.59169	0	3.32747	4.98685	1.4041	4.31005	1.17208	3.23947	3.13797	5.58e-06	0.000815821	-2.06739	0.021109	0.0187116	ENSG00000197343	ZNF655	zinc finger protein 655	ProteinCodingRNA
ENST00000412738	9.57357	8.01677	9.57308	6.92167	5.52293	6.98096	9.19844	9.4972	9.77636	9.05448	6.47519	9.49067	2.57929	6.57e-06	0.000941959	-3.01548	3.14e-11	3.44e-09	ENSG00000131051	RBM39	RNA binding motif protein 39	ProteinCodingRNA
ENST00000413297	4.05095	5.5429	4.99565	4.3627	3.06777	3.05625	4.86393	4.83173	5.08452	4.86317	3.49557	4.92672	1.36759	0.0367142	0.0502788	-1.43115	0.0138573	0.0141012	ENSG00000125970	RALY	RALY heterogeneous nuclear ribonucleoprotein	ProteinCodingRNA
ENST00000413644	3.84299	5.02071	5.1485	3.33451	3.55354	3.68839	4.25376	5.25455	6.64085	4.67073	3.52548	5.38305	1.14525	0.0159296	0.0330929	-1.85757	0.00157742	0.0280861	ENSG00000135535	CD164	CD164 molecule	ProteinCodingRNA
ENST00000413725	1.68931	7.98129	8.37256	1.26189	1.22816	1.90469	7.20579	7.90816	6.61685	6.01439	1.46491	7.2436	4.54947	8.14e-05	0.00789783	-5.77869	1.32e-22	4.11e-20	ENSG00000168066	SF1	splicing factor 1	ProteinCodingRNA
ENST00000413749	4.58448	3.92203	3.22036	0	0	0	0	2.08154	5.21815	3.90895	0	2.43323	3.90895	1.37e-07	3.13e-05	-2.43323	0.0351498	0.0260548	ENSG00000086200	IPO11	importin 11	ProteinCodingRNA
ENST00000414063	6.01757	7.03969	6.10329	5.22305	4.96395	5.42891	6.94862	5.37182	7.40042	6.38685	5.20531	6.57362	1.18154	0.00218134	0.00933413	-1.36831	0.00612516	0.00789443	ENSG00000122390	NAA60	N(alpha)-acetyltransferase 60, NatF catalytic subunit	ProteinCodingRNA
ENST00000414563	5.07184	6.59933	5.49115	4.7096	4.53321	4.68361	6.00606	5.05857	6.40893	5.72077	4.64214	5.82452	1.07863	0.0158094	0.0329579	-1.18238	0.00474562	0.0065162	ENSG00000175048	ZDHHC14	zinc finger DHHC-type containing 14	ProteinCodingRNA
ENST00000414626	4.75267	5.72556	4.14081	2.55908	0	3.34307	5.64989	5.55656	5.15288	4.87301	1.96738	5.45311	2.90563	0.0114982	0.0276101	-3.48573	0.000419577	0.00964143	ENSG00000133739	LRRCC1	leucine rich repeat and coiled-coil centrosomal protein 1	ProteinCodingRNA
ENST00000414679	5.9149	5.5429	8.06202	0	0	0	4.76082	4.35018	6.64085	6.50661	0	5.25062	6.50661	6.85e-12	3.48e-09	-5.25062	5.84e-10	5.38e-08	ENSG00000101333	PLCB4	phospholipase C beta 4	ProteinCodingRNA
ENST00000414700	6.00095	8.18218	7.08014	6.30912	5.52293	5.68122	7.30074	7.50799	7.55999	7.08776	5.83776	7.45624	1.25	0.0178447	0.0351869	-1.61848	2.34e-07	1.38e-05	ENSG00000182199	SHMT2	serine hydroxymethyltransferase 2	ProteinCodingRNA
ENST00000416382	5.16425	5.15417	0	0	0	0	4.46531	0	5.34045	3.43947	0	3.26859	3.43947	0.018748	0.0361439	-3.26859	0.0105144	0.0116312	ENSG00000048740	CELF2	CUGBP Elav-like family member 2	ProteinCodingRNA
ENST00000417440	5.16425	0	5.49115	0	0	0	6.48182	0	5.83244	3.5518	0	4.10475	3.5518	0.0123755	0.0288575	-4.10475	0.00725656	0.0089103	ENSG00000196954	CASP4	caspase 4	ProteinCodingRNA
ENST00000418329	8.4947	9.36319	9.69395	5.13968	5.70105	5.12293	8.51394	8.91727	5.74655	9.18395	5.32122	7.72592	3.86273	8.42e-23	1.14e-19	-2.4047	0.000138985	0.00384017	ENSG00000112983	BRD8	bromodomain containing 8	ProteinCodingRNA
ENST00000420450	5.38516	6.98699	1.13001	0.764725	1.59169	0.937164	6.52965	6.67269	2.57036	4.50072	1.09786	5.25757	3.40286	0.000612986	0.0378704	-4.15971	1.51e-06	7.43e-05	ENSG00000251247	ZNF345	zinc finger protein 345	ProteinCodingRNA
ENST00000420554	5.45999	6.47728	6.29018	5.64193	3.28206	4.46202	5.59099	5.1269	8.07352	6.07582	4.462	6.2638	1.61382	0.0464334	0.0552698	-1.8018	0.0307151	0.023906	ENSG00000100938	GMPR2	guanosine monophosphate reductase 2	ProteinCodingRNA
ENST00000421016	1.98794	2.05181	6.37527	2.16839	2.51081	2.47866	2.5901	9.48098	2.92336	3.47167	2.38596	4.99815	1.08572	0.0424619	0.0532029	-2.61219	0.00118176	0.0223638	ENSG00000187607	ZNF286A	zinc finger protein 286A	ProteinCodingRNA
ENST00000421512	2.44627	1.36353	7.38719	2.16839	1.59169	1.50056	4.39818	3.80016	2.10201	3.73233	1.75355	3.43345	1.97878	0.0102646	0.0258616	-1.6799	0.00886312	0.0103246	ENSG00000112592	TBP	TATA-box binding protein	ProteinCodingRNA
ENST00000421797	1.98794	6.57574	9.96152	2.55908	2.67146	3.68839	10.6014	8.95299	8.87732	6.17506	2.97298	9.47724	3.20209	0.0017572	0.00806602	-6.50426	3.69e-26	1.47e-23	ENSG00000128585	MKLN1	muskelin 1	ProteinCodingRNA
ENST00000421938	7.76533	3.14823	7.45717	0	3.78194	3.87984	3.32747	7.1376	5.45318	6.12358	2.55393	5.30608	3.56965	0.0142952	0.0311944	-2.75216	0.0430799	0.0296712	ENSG00000100462	PRMT5	protein arginine methyltransferase 5	ProteinCodingRNA
ENST00000422521	5.64243	5.72556	6.17624	3.52177	3.55354	2.47866	3.81307	5.72032	5.79013	5.84808	3.18466	5.10784	2.66342	4.59e-10	1.72e-07	-1.92319	0.00233375	0.0380835	ENSG00000170634	ACYP2	acylphosphatase 2	ProteinCodingRNA
ENST00000423048	7.09515	7.56815	7.89917	5.30186	5.66333	5.80441	6.98339	6.26615	7.12214	7.52083	5.58986	6.79056	1.93096	1.5e-09	5.15e-07	-1.20069	0.00049772	0.0111467	ENSG00000116127	ALMS1	ALMS1, centrosome and basal body associated protein	ProteinCodingRNA
ENST00000423527	8.67044	9.35974	8.32523	6.04464	4.40192	5.08455	8.96325	5.48026	8.75069	8.78514	5.17704	7.7314	3.6081	1.54e-11	7.5e-09	-2.55436	0.000621045	0.0133585	ENSG00000163527	STT3B	STT3B, catalytic subunit of the oligosaccharyltransferase complex	ProteinCodingRNA
ENST00000424141	6.17394	0	4.88393	0	0.741007	0	5.2914	0.854513	6.29254	3.68596	0.247002	4.14615	3.43896	0.0125177	0.0289917	-3.89915	0.000256488	0.00639078	ENSG00000135423	GLS2	glutaminase 2	ProteinCodingRNA
ENST00000424146	3.1951	0	3.39352	0	0	0	0	3.71394	3.825	2.19621	0	2.51298	2.19621	0.0291936	0.045363	-2.51298	0.017169	0.0162949	ENSG00000108448	TRIM16L	tripartite motif containing 16 like	ProteinCodingRNA
ENST00000424185	5.89705	7.09053	8.48691	3.33451	3.55354	2.6979	3.1754	8.57606	4.12642	7.15816	3.19532	5.29263	3.96285	4.75e-09	1.46e-06	-2.09731	0.00309021	0.0470153	ENSG00000213995	NAXD	NAD(P)HX dehydratase	ProteinCodingRNA
ENST00000424248	8.80331	9.22591	8.62361	0	0	0	8.35043	8.76479	9.04409	8.88428	0	8.71977	8.88428	5.38e-56	3.07e-52	-8.71977	5.39e-41	4.85e-38	ENSG00000105339	DENND3	DENN domain containing 3	ProteinCodingRNA
ENST00000424367	7.24375	7.87895	6.77033	5.93352	6.28918	4.57707	7.9545	6.79322	7.69221	7.29768	5.59992	7.47998	1.69775	0.00375695	0.013486	-1.88005	0.00149259	0.0269773	ENSG00000116213	WRAP73	WD repeat containing, antisense to TP73	ProteinCodingRNA
ENST00000424789	11.542	11.4727	11.4617	9.85462	8.95551	11.2798	11.7277	11.4937	11.1474	11.4921	10.03	11.4562	1.46213	0.0368496	0.0503787	-1.42626	0.0476616	0.0315144	ENSG00000170921	TANC2	tetratricopeptide repeat, ankyrin repeat and coiled-coil containing 2	ProteinCodingRNA
ENST00000425560	4.34224	5.96237	4.69825	3.68748	3.63376	3.20678	4.59086	4.65789	5.99023	5.00095	3.50934	5.07966	1.49161	0.00471402	0.0158069	-1.57032	0.00251624	0.0403719	ENSG00000117791	43161	mitochondrial amidoxime reducing component 2	ProteinCodingRNA
ENST00000427845	2.79356	9.50112	11.1953	5.94993	3.37834	6.17695	8.40274	8.52949	3.825	7.83	5.16841	6.91908	2.66159	0.0292589	0.0454152	-1.75067	0.0397196	0.0282154	ENSG00000114867	EIF4G1	eukaryotic translation initiation factor 4 gamma 1	ProteinCodingRNA
ENST00000428931	7.0873	9.83513	10.2335	7.44595	5.71955	7.24732	8.01176	8.61226	9.90581	9.05196	6.80427	8.84328	2.24769	0.00143528	0.0069834	-2.039	0.00146881	0.0266512	ENSG00000143569	UBAP2L	ubiquitin associated protein 2 like	ProteinCodingRNA
ENST00000429572	6.35478	5.99832	5.91719	1.63094	0.741007	0.937164	2.00462	0.854513	6.29254	6.0901	1.10304	3.05056	4.98706	5.44e-22	6.78e-19	-1.94752	0.00978375	0.0110791	ENSG00000127054	INTS11	integrator complex subunit 11	ProteinCodingRNA
ENST00000430077	8.86657	3.38388	8.87439	2.7208	3.70975	3.78729	9.138	3.30592	9.58858	7.04162	3.40595	7.34417	3.63567	4.82e-05	0.00503826	-3.93822	8.09e-06	0.000325813	ENSG00000130821	SLC6A8	solute carrier family 6 member 8	ProteinCodingRNA
ENST00000430339	3.30744	2.51586	3.02354	0.764725	2.12324	0	3.59061	3.04847	4.37562	2.94895	0.962655	3.67157	1.98629	0.0338378	0.0486172	-2.70891	0.00248764	0.0400392	ENSG00000113916	BCL6	B-cell CLL/lymphoma 6	ProteinCodingRNA
ENST00000430490	6.21773	7.18714	7.21321	4.9241	6.43063	5.82783	6.43235	7.33826	7.25248	6.87269	5.72752	7.0077	1.14518	0.0381951	0.0511373	-1.28018	0.018194	0.0169313	ENSG00000091073	DTX2	deltex E3 ubiquitin ligase 2	ProteinCodingRNA
ENST00000430968	2.94018	4.42295	5.37199	2.55908	3.55354	2.6979	3.70612	4.46021	4.68358	4.24504	2.93684	4.2833	1.3082	0.0429081	0.0534882	-1.34646	0.0172588	0.0163462	ENSG00000144228	SPOPL	speckle type BTB/POZ protein like	ProteinCodingRNA
ENST00000431212	8.81761	9.11567	11.1455	8.4243	8.21788	8.64326	9.56457	9.65882	9.24928	9.69292	8.42848	9.49089	1.26444	0.00964871	0.0248721	-1.06241	1.62e-07	9.83e-06	ENSG00000049759	NEDD4L	neural precursor cell expressed, developmentally down-regulated 4-like, E3 ubiquitin protein ligase	ProteinCodingRNA
ENST00000431771	5.74575	5.68202	4.69825	3.76371	4.57444	4.78283	6.254	6.07185	6.95988	5.37534	4.37366	6.42858	1.00168	0.0333323	0.0482345	-2.05492	3.69e-06	0.000162352	ENSG00000162458	FBLIM1	filamin binding LIM protein 1	ProteinCodingRNA
ENST00000432667	3.68558	4.42295	4.76284	2.37692	3.17889	3.78729	5.32793	4.10123	5.01275	4.29046	3.11437	4.81397	1.17609	0.0492785	0.0567807	-1.6996	0.00396604	0.00569763	ENSG00000151353	TMEM18	transmembrane protein 18	ProteinCodingRNA
ENST00000434420	3.30744	4.52506	3.39352	2.37692	2.33	2.22003	3.1754	3.18293	5.34045	3.74201	2.30899	3.89959	1.43302	0.0107778	0.0266406	-1.59061	0.0133922	0.0137816	ENSG00000131374	TBC1D5	TBC1 domain family member 5	ProteinCodingRNA
ENST00000435794	1.98794	9.58034	4.3232	2.55908	0.741007	0.937164	9.26354	9.82742	2.57036	5.29716	1.41242	7.22044	3.88474	0.00644344	0.0193359	-5.80802	2.82e-06	0.000128811	ENSG00000131503	ANKHD1	ankyrin repeat and KH domain containing 1	ProteinCodingRNA
ENST00000435881	7.29234	9.53822	7.76371	6.49949	6.13234	6.14	7.83902	7.52075	7.85496	8.19809	6.25728	7.73824	1.94082	0.000360361	0.0252734	-1.48097	1.91e-10	1.88e-08	ENSG00000108788	MLX	MLX, MAX dimerization protein	ProteinCodingRNA
ENST00000435983	4.97309	4.70985	5.67019	4.41091	3.85068	3.78729	5.49787	5.69803	6.61685	5.11771	4.01629	5.93758	1.10142	0.00927499	0.0242414	-1.92129	2.67e-05	0.000931683	ENSG00000144713	RPL32	ribosomal protein L32	ProteinCodingRNA
ENST00000437116	2.23523	4.70985	5.52878	2.37692	2.12324	2.47866	7.19594	2.33364	7.88542	4.15795	2.32627	5.805	1.83168	0.00673535	0.0199372	-3.47872	3.02e-05	0.0010366	ENSG00000231925	TAPBP	TAP binding protein	ProteinCodingRNA
ENST00000437891	6.34165	7.30664	5.85929	3.43117	5.89256	3.58221	7.02848	6.01889	6.43662	6.50253	4.30198	6.49466	2.20055	0.0253777	0.0423201	-2.19268	0.0250782	0.0209591	ENSG00000106077	ABHD11	abhydrolase domain containing 11	ProteinCodingRNA
ENST00000438124	2.94018	4.19412	4.04017	1.63094	2.33	2.6979	4.00577	3.62224	3.98357	3.72483	2.21961	3.87053	1.50521	0.0151339	0.0322258	-1.65091	0.00317219	0.0480184	ENSG00000132749	TESMIN	testis expressed metallothionein like protein	ProteinCodingRNA
ENST00000438682	3.07326	3.38388	4.3232	2.37692	2.12324	1.50056	3.32747	4.40624	2.10201	3.59345	2.00024	3.27857	1.59321	0.0104645	0.0261349	-1.27833	0.0417717	0.0291229	ENSG00000132170	PPARG	peroxisome proliferator activated receptor gamma	ProteinCodingRNA
ENST00000438707	5.57669	6.96898	4.23488	1.63094	0	2.6979	4.25376	6.15601	3.825	5.59352	1.44294	4.74492	4.15057	8.36e-05	0.0080583	-3.30198	0.00118312	0.0223865	ENSG00000138688	KIAA1109	KIAA1109	ProteinCodingRNA
ENST00000438724	10.3439	9.35974	8.35172	8.32087	8.13761	8.3148	8.55304	9.84528	10.4686	9.3518	8.25776	9.62232	1.09404	0.00928545	0.0242595	-1.36456	0.00128066	0.0238757	ENSG00000139746	RBM26	RNA binding motif protein 26	ProteinCodingRNA
ENST00000438763	3.76643	3.92203	3.02354	0	0	0	4.86393	0	5.15288	3.57067	0	3.33894	3.57067	6.45e-07	0.000123588	-3.33894	0.00916378	0.0105837	ENSG00000241106	HLA-DOB	major histocompatibility complex, class II, DO beta	ProteinCodingRNA
ENST00000439754	5.64243	7.23312	7.08014	4.26117	6.25154	4.91993	7.17604	7.37384	8.17564	6.6519	5.14421	7.57517	1.50768	0.0429227	0.0534949	-2.43096	0.000291386	0.00711772	ENSG00000131238	PPT1	palmitoyl-protein thioesterase 1	ProteinCodingRNA
ENST00000440112	1.31229	6.06763	5.9999	0.764725	1.22816	1.50056	6.05046	2.73488	2.57036	4.45994	1.16448	3.78523	3.29546	0.000410577	0.0278809	-2.62075	0.000929084	0.0184793	ENSG00000189046	ALKBH2	alkB homolog 2, alpha-ketoglutarate dependent dioxygenase	ProteinCodingRNA
ENST00000440411	7.2578	7.07378	7.70739	6.11908	5.52293	5.85088	6.9603	7.23369	6.77704	7.34632	5.83096	6.99034	1.51536	5.32e-07	0.000104124	-1.15938	5.85e-05	0.00183883	ENSG00000135473	PAN2	PAN2 poly(A) specific ribonuclease subunit	ProteinCodingRNA
ENST00000440685	0.800475	7.60359	2.19087	0.764725	0.741007	2.88817	1.00308	3.5243	8.06468	3.53164	1.46464	4.19735	2.06701	0.0372989	0.0506646	-2.73272	0.00757778	0.00920858	ENSG00000189171	S100A13	S100 calcium binding protein A13	ProteinCodingRNA
ENST00000441302	7.07941	8.94198	8.53855	6.27045	5.58478	6.06313	7.73405	6.45075	8.49821	8.18665	5.97279	7.561	2.21386	7.66e-06	0.00107123	-1.58821	0.00177976	0.0308933	ENSG00000114745	GORASP1	golgi reassembly stacking protein 1	ProteinCodingRNA
ENST00000441402	7.94106	6.79597	8.36218	7.30638	6.26419	6.44274	8.18605	8.02019	7.68068	7.69974	6.6711	7.9623	1.02863	0.0365365	0.0502057	-1.2912	0.0012105	0.0227794	ENSG00000121775	TMEM39B	transmembrane protein 39B	ProteinCodingRNA
ENST00000441542	4.1141	6.13377	5.52878	0	0	0	5.05037	5.96392	0	5.25888	0	3.67143	5.25888	3.17e-11	1.47e-08	-3.67143	0.00252958	0.0405434	ENSG00000048052	HDAC9	histone deacetylase 9	ProteinCodingRNA
ENST00000442590	1.31229	2.51586	3.93198	0	0	0	3.32747	3.5243	0	2.58671	0	2.28393	2.58671	0.00312977	0.0118838	-2.28393	0.0124673	0.0130916	ENSG00000115594	IL1R1	interleukin 1 receptor type 1	ProteinCodingRNA
ENST00000442966	7.0635	7.74783	7.44738	6.35912	6.13234	4.68361	6.13535	8.12831	7.35761	7.41957	5.72502	7.20709	1.69454	0.00202166	0.00886056	-1.48207	0.0237534	0.0202003	ENSG00000241370	RPP21	ribonuclease P/MRP subunit p21	ProteinCodingRNA
ENST00000443580	6.44351	8.15854	7.37691	6.73547	6.0323	5.93956	7.64275	8.35887	7.6336	7.32632	6.23577	7.87841	1.09055	0.023172	0.0404165	-1.64263	1.7e-05	0.000627729	ENSG00000155380	SLC16A1	solute carrier family 16 member 1	ProteinCodingRNA
ENST00000443785	4.34224	6.06763	6.78596	2.55908	4.20593	3.20678	6.51388	6.07185	7.08763	5.73194	3.32393	6.55779	2.40801	0.00101328	0.00540144	-3.23386	2.69e-08	1.9e-06	ENSG00000159086	PAXBP1	PAX3 and PAX7 binding protein 1	ProteinCodingRNA
ENST00000443950	3.07326	5.15417	1.13001	1.26189	1.22816	1.50056	5.13526	3.5243	2.10201	3.11915	1.3302	3.58719	1.78894	0.0129974	0.0295734	-2.25699	0.00144043	0.0262239	ENSG00000169813	HNRNPF	heterogeneous nuclear ribonucleoprotein F	ProteinCodingRNA
ENST00000444310	4.71243	3.92203	4.04017	2.99828	2.816	3.05625	4.00577	4.83173	5.28059	4.22488	2.95684	4.70603	1.26803	0.00426023	0.0147097	-1.74919	0.000340019	0.00810567	ENSG00000205832	C16orf96	chromosome 16 open reading frame 96	ProteinCodingRNA
ENST00000444666	4.2885	3.76395	4.48509	3.11927	3.06777	3.05625	6.30986	6.45075	3.825	4.17918	3.0811	5.52853	1.09808	0.00890925	0.0237024	-2.44744	6.94e-05	0.00213739	ENSG00000106105	GARS	glycyl-tRNA synthetase	ProteinCodingRNA
ENST00000444739	7.55384	8.41941	6.75454	5.64193	5.80864	5.8959	6.913	7.87874	6.90147	7.57593	5.78216	7.23107	1.79377	4.82e-05	0.00503876	-1.44891	7.73e-05	0.00234012	ENSG00000196954	CASP4	caspase 4	ProteinCodingRNA
ENST00000445422	2.44627	5.68202	2.79556	1.26189	1.59169	0.937164	6.83899	1.38753	1.4041	3.64128	1.26358	3.21021	2.3777	0.00272405	0.010826	-1.94663	0.00649775	0.00825252	ENSG00000099991	CABIN1	calcineurin binding protein 1	ProteinCodingRNA
ENST00000445489	4.17461	5.02071	3.54811	3.11927	2.67146	3.20678	5.21544	3.95853	4.12642	4.24781	2.99917	4.43347	1.24864	0.0147529	0.0317101	-1.4343	0.00575989	0.0075323	ENSG00000006607	FARP2	FERM, ARH/RhoGEF and pleckstrin domain protein 2	ProteinCodingRNA
ENST00000445828	5.30623	5.02071	5.70348	3.76371	3.9163	2.22003	3.46503	5.8872	6.0631	5.34347	3.30002	5.13844	2.04346	0.00031062	0.0225387	-1.83843	0.0136138	0.0139403	ENSG00000107890	ANKRD26	ankyrin repeat domain 26	ProteinCodingRNA
ENST00000446085	5.43548	4.06448	3.39352	3.11927	3.28206	3.34307	3.91264	4.29185	4.77318	4.29783	3.24813	4.32589	1.04969	0.0412998	0.0526661	-1.07776	0.015762	0.0153806	ENSG00000270011	ZNF559-ZNF177	ZNF559-ZNF177 readthrough	ProteinCodingRNA
ENST00000447222	4.71243	4.52506	3.68773	0	0	0	5.8887	0	5.55774	4.30841	0	3.81548	4.30841	8.35e-10	3e-07	-3.81548	0.00708564	0.00876613	ENSG00000127948	POR	cytochrome p450 oxidoreductase	ProteinCodingRNA
ENST00000447280	2.44627	3.5864	2.79556	1.92455	1.59169	0	2.32686	3.80016	4.12642	2.94274	1.17208	3.41781	1.77066	0.0399233	0.0520088	-2.24573	0.00824721	0.00979626	ENSG00000135919	SERPINE2	serpin family E member 2	ProteinCodingRNA
ENST00000447746	3.98491	3.14823	4.23488	1.92455	1.88181	3.20678	3.81307	3.18293	4.48574	3.78934	2.33771	3.82725	1.45163	0.023087	0.0403195	-1.48954	0.0307249	0.0239069	ENSG00000189410	SH2D5	SH2 domain containing 5	ProteinCodingRNA
ENST00000448502	3.59993	4.79407	4.63064	3.52177	2.67146	3.34307	3.91264	4.51223	4.77318	4.34154	3.17876	4.39935	1.16278	0.0285877	0.044966	-1.22058	0.0137074	0.0139969	ENSG00000184182	UBE2F	ubiquitin conjugating enzyme E2 F (putative)	ProteinCodingRNA
ENST00000448790	11.6448	11.4494	9.9718	6.95457	6.74244	8.75134	10.6126	10.1565	11.851	11.022	7.48278	10.8734	3.53921	2.45e-07	5.31e-05	-3.39057	1.1e-06	5.6e-05	ENSG00000092203	TOX4	TOX high mobility group box family member 4	ProteinCodingRNA
ENST00000449610	7.57082	7.88856	7.76371	3.2309	3.06777	3.34307	4.32778	5.31437	5.87353	7.74103	3.21391	5.17189	4.52712	3.09e-49	1.51e-45	-1.95798	9.52e-05	0.00278998	ENSG00000068745	IP6K2	inositol hexakisphosphate kinase 2	ProteinCodingRNA
ENST00000449771	7.2855	7.03969	10.6962	7.70471	7.19654	6.92776	10.8159	7.1376	10.7189	8.34045	7.27634	9.55747	1.06412	0.0354199	0.0495891	-2.28113	0.000308802	0.00747809	ENSG00000079337	RAPGEF3	Rap guanine nucleotide exchange factor 3	ProteinCodingRNA
ENST00000450385	3.84299	2.86642	6.29018	0	0	2.47866	3.59061	5.42706	3.4435	4.3332	0.826221	4.15372	3.50698	0.0201943	0.0374727	-3.3275	0.0111138	0.0120888	ENSG00000127990	SGCE	sarcoglycan epsilon	ProteinCodingRNA
ENST00000450424	4.90329	6.93229	4.69825	3.43117	3.78194	4.96288	5.05037	5.45391	6.32253	5.51128	4.05866	5.60893	1.45261	0.0365749	0.0502248	-1.55027	0.0132112	0.0136386	ENSG00000114867	EIF4G1	eukaryotic translation initiation factor 4 gamma 1	ProteinCodingRNA
ENST00000450656	4.1141	1.36353	3.39352	0	0.741007	0	0	3.95853	6.19864	2.95705	0.247002	3.38572	2.71005	0.00149915	0.00720835	-3.13872	0.0102241	0.0114106	ENSG00000047315	POLR2B	RNA polymerase II subunit B	ProteinCodingRNA
ENST00000450765	8.6887	10.1824	10.7157	7.89468	6.21289	6.65405	9.16349	9.12573	9.24145	9.86225	6.92054	9.17689	2.94171	3.46e-06	0.000540328	-2.25635	1.46e-05	0.000550249	ENSG00000115568	ZNF142	zinc finger protein 142	ProteinCodingRNA
ENST00000451324	1.31229	1.36353	7.05457	0.764725	0	0	3.70612	4.16761	0	3.24346	0.254908	2.62458	2.98855	0.0241967	0.0413001	-2.36967	0.0114202	0.0123248	ENSG00000162687	KCNT2	potassium sodium-activated channel subfamily T member 2	ProteinCodingRNA
ENST00000451672	6.39348	6.79597	0	0	0	0	6.254	0	6.64085	4.39648	0	4.29828	4.39648	0.022249	0.0395563	-4.29828	0.00703709	0.00872804	ENSG00000235453	SMIM27	small integral membrane protein 27	ProteinCodingRNA
ENST00000451763	2.79356	2.86642	3.54811	0	0	0	2.00462	2.90018	0	3.06937	0	1.63493	3.06937	3e-05	0.00344879	-1.63493	0.0489522	0.0320383	ENSG00000106686	SPATA6L	spermatogenesis associated 6 like	ProteinCodingRNA
ENST00000451895	3.68558	5.21653	5.60122	3.33451	3.06777	4.04884	5.67846	5.86736	6.13246	4.83444	3.48371	5.89276	1.35074	0.0203355	0.0376058	-2.40906	1.45e-09	1.24e-07	ENSG00000243137	PSG4	pregnancy specific beta-1-glycoprotein 4	ProteinCodingRNA
ENST00000452012	8.38376	8.66283	5.94529	5.81313	5.68231	6.90592	6.82628	8.13662	8.04682	7.66396	6.13379	7.66991	1.53017	0.0142879	0.0311944	-1.53612	0.0041953	0.00594386	ENSG00000170142	UBE2E1	ubiquitin conjugating enzyme E2 E1	ProteinCodingRNA
ENST00000452259	0.800475	7.79968	7.16623	0.764725	0.741007	0.937164	7.03953	0.854513	1.4041	5.25546	0.814299	3.09938	4.44116	0.000531125	0.033824	-2.28508	0.00423134	0.00598381	ENSG00000142945	KIF2C	kinesin family member 2C	ProteinCodingRNA
ENST00000453038	0.800475	5.21653	4.94087	1.26189	0	1.90469	4.91284	4.56243	5.55774	3.65263	1.05553	5.01101	2.5971	0.0142026	0.0311121	-3.95548	3.05e-09	2.5e-07	ENSG00000115649	CNPPD1	cyclin Pas1/PHO80 domain containing 1	ProteinCodingRNA
ENST00000453260	5.19379	5.15417	4.14081	2.8662	3.06777	3.78729	5.05037	5.42706	5.15288	4.82959	3.24042	5.2101	1.58917	0.00134258	0.0066576	-1.96968	3.05e-06	0.000137773	ENSG00000215788	TNFRSF25	TNF receptor superfamily member 25	ProteinCodingRNA
ENST00000453321	9.32766	9.45982	9.32832	7.38088	8.58623	8.80838	9.24216	9.54949	9.22963	9.37194	8.2585	9.34043	1.11344	0.0120022	0.0283143	-1.08193	0.0183934	0.0170603	ENSG00000164953	TMEM67	transmembrane protein 67	ProteinCodingRNA
ENST00000453734	7.30593	9.20298	7.23614	6.10449	6.36164	6.51667	6.1959	7.27191	9.0884	7.91502	6.3276	7.51874	1.58742	0.00220189	0.0093846	-1.19114	0.0242169	0.0204744	ENSG00000115464	USP34	ubiquitin specific peptidase 34	ProteinCodingRNA
ENST00000453943	6.61705	3.14823	1.13001	0.764725	2.67146	2.6979	5.91295	4.16761	2.57036	3.63176	2.04469	4.21697	1.58707	0.0413509	0.0527117	-2.17228	0.0111468	0.012117	ENSG00000143774	GUK1	guanylate kinase 1	ProteinCodingRNA
ENST00000454075	3.68558	6.16573	4.48509	0	2.67146	1.90469	4.09326	2.33364	5.01275	4.7788	1.52538	3.81322	3.25342	0.00192206	0.00856675	-2.28783	0.0327821	0.0249571	ENSG00000166888	STAT6	signal transducer and activator of transcription 6	ProteinCodingRNA
ENST00000454791	8.00494	8.69604	8.80707	7.2075	6.76042	5.7806	8.30535	7.67133	7.90537	8.50269	6.58284	7.96068	1.91985	3.94e-05	0.00428629	-1.37784	0.00380012	0.00551279	ENSG00000005486	RHBDD2	rhomboid domain containing 2	ProteinCodingRNA
ENST00000455077	7.19346	9.83264	8.05559	6.97876	6.92089	7.00171	9.28227	7.51438	8.02875	8.36057	6.96712	8.27513	1.39345	0.00736059	0.0211487	-1.30801	0.00305981	0.0466815	ENSG00000033867	SLC4A7	solute carrier family 4 member 7	ProteinCodingRNA
ENST00000455805	3.30744	4.19412	0	0	0	0	0	3.30592	4.25639	2.50052	0	2.52077	2.50052	0.033584	0.0484098	-2.52077	0.0182424	0.0169616	ENSG00000198520	C1orf228	chromosome 1 open reading frame 228	ProteinCodingRNA
ENST00000455836	9.44744	9.06995	9.04316	7.71914	8.40666	8.33128	10.1341	11.1389	10.9345	9.18685	8.15236	10.7358	1.03449	0.00011858	0.0106894	-2.58347	2.64e-14	4.14e-12	ENSG00000089248	ERP29	endoplasmic reticulum protein 29	ProteinCodingRNA
ENST00000456257	6.57278	5.49338	0	0	0	0	6.36363	7.8688	7.74852	4.02205	0	7.32699	4.02205	0.0229015	0.0401271	-7.32699	1.22e-22	3.83e-20	ENSG00000163161	ERCC3	ERCC excision repair 3, TFIIH core complex helicase subunit	ProteinCodingRNA
ENST00000457377	7.12612	9.55341	8.02958	6.97074	6.82164	6.87252	9.54142	7.48214	7.91524	8.23637	6.8883	8.31294	1.34807	0.00716675	0.0207792	-1.42464	0.00357241	0.0052553	ENSG00000033867	SLC4A7	solute carrier family 4 member 7	ProteinCodingRNA
ENST00000457519	8.45866	3.14823	5.09933	0.764725	2.33	1.90469	2.32686	2.54816	7.45559	5.56874	1.66647	4.1102	3.90227	0.000293947	0.0215642	-2.44373	0.00350089	0.00517362	ENSG00000121716	PILRB	paired immunoglobin-like type 2 receptor beta	ProteinCodingRNA
ENST00000457646	7.48383	6.81625	10.8018	5.0512	5.9248	6.51667	6.57595	5.76388	11.6162	8.36729	5.83089	7.98535	2.5364	0.000820589	0.0464158	-2.15446	0.00183424	0.0315959	ENSG00000113048	MRPS27	mitochondrial ribosomal protein S27	ProteinCodingRNA
ENST00000460389	7.85587	7.33503	6.93354	6.87947	6.04702	5.80441	7.87032	7.46245	8.18383	7.37481	6.24363	7.83886	1.13118	0.0110777	0.0270743	-1.59523	0.000137466	0.00380431	ENSG00000101294	HM13	histocompatibility minor 13	ProteinCodingRNA
ENST00000460547	5.30623	3.5864	4.40641	2.7208	3.06777	3.68839	5.70648	4.35018	2.92336	4.43301	3.15899	4.32667	1.27403	0.0191107	0.0365349	-1.16769	0.0467978	0.0312117	ENSG00000137207	YIPF3	Yip1 domain family member 3	ProteinCodingRNA
ENST00000461236	0.800475	2.05181	1.75583	0	0	0	1.58907	1.38753	2.10201	1.53604	0	1.69287	1.53604	0.0437514	0.0538731	-1.69287	0.021528	0.018946	ENSG00000147854	UHRF2	ubiquitin like with PHD and ring finger domains 2	ProteinCodingRNA
ENST00000461304	7.11844	6.03339	6.49417	3.76371	5.70105	2.6979	6.6208	6.17227	6.61685	6.54867	4.05422	6.46997	2.49445	0.0138412	0.0306997	-2.41575	0.0175349	0.0165136	ENSG00000125875	TBC1D20	TBC1 domain family member 20	ProteinCodingRNA
ENST00000461359	4.6284	5.5429	4.04017	1.92455	3.9163	1.90469	5.36356	4.91137	5.95237	4.73716	2.58185	5.4091	2.15531	0.0149645	0.0320244	-2.82725	0.000505114	0.0112665	ENSG00000116922	C1orf109	chromosome 1 open reading frame 109	ProteinCodingRNA
ENST00000462372	3.98491	3.76395	1.13001	0	0	0	4.17574	4.16761	0	2.95962	0	2.78112	2.95962	0.00100021	0.00535076	-2.78112	0.00527369	0.00705542	ENSG00000106330	MOSPD3	motile sperm domain containing 3	ProteinCodingRNA
ENST00000462466	5.94994	5.96237	6.67286	5.49313	4.57444	3.46759	6.00606	6.55362	6.35191	6.19506	4.51172	6.30386	1.68334	0.0114921	0.0276001	-1.79214	0.00583843	0.0076061	ENSG00000135241	PNPLA8	patatin like phospholipase domain containing 8	ProteinCodingRNA
ENST00000462842	5.07184	0	4.99565	0	0	0	5.62074	6.0008	0	3.35583	0	3.87385	3.35583	0.0125483	0.0290333	-3.87385	0.00199345	0.0337304	ENSG00000042062	RIPOR3	RIPOR family member 3	ProteinCodingRNA
ENST00000463233	9.51481	7.78946	8.10626	5.16801	5.45831	5.12293	7.72723	9.58635	8.95117	8.47018	5.24975	8.75492	3.22042	1.16e-10	4.79e-08	-3.50516	5.61e-13	7.55e-11	ENSG00000170638	TRABD	TraB domain containing	ProteinCodingRNA
ENST00000463897	4.86709	4.79407	5.1485	3.68748	4.40192	3.34307	5.64989	4.98685	5.50641	4.93655	3.81082	5.38105	1.12573	0.0134921	0.0302421	-1.57023	0.000806309	0.0164731	ENSG00000107140	TESK1	testis-specific kinase 1	ProteinCodingRNA
ENST00000464199	4.79183	3.14823	5.2867	0.764725	1.88181	0.937164	6.98339	7.41541	6.02713	4.40892	1.19457	6.80864	3.21435	1.19e-05	0.00157315	-5.61408	3.1e-18	6.94e-16	ENSG00000101333	PLCB4	phospholipase C beta 4	ProteinCodingRNA
ENST00000464244	3.1951	2.51586	3.22036	1.26189	1.88181	1.90469	2.5901	4.29185	2.10201	2.97711	1.68279	2.99465	1.29431	0.031802	0.0471717	-1.31186	0.0413068	0.0289087	ENSG00000100294	MCAT	malonyl-CoA-acyl carrier protein transacylase	ProteinCodingRNA
ENST00000464357	8.98111	9.00076	9.07212	5.22305	4.30725	3.20678	8.08295	8.51043	5.15288	9.018	4.24569	7.24875	4.7723	2.09e-21	2.54e-18	-3.00306	0.000194013	0.00507429	ENSG00000160285	LSS	lanosterol synthase	ProteinCodingRNA
ENST00000464848	3.07326	7.93567	8.29279	4.3627	1.22816	3.20678	2.00462	3.80016	8.92208	6.43391	2.93255	4.90895	3.50136	0.0021365	0.00920686	-1.97641	0.0174491	0.0164686	ENSG00000105948	TTC26	tetratricopeptide repeat domain 26	ProteinCodingRNA
ENST00000464860	6.14399	6.10108	6.98859	5.55879	5.05417	4.40086	7.41551	4.35018	7.13909	6.41122	5.00461	6.3016	1.40661	0.00266458	0.010656	-1.29699	0.0340403	0.0255419	ENSG00000196646	ZNF136	zinc finger protein 136	ProteinCodingRNA
ENST00000464988	6.74227	7.29223	6.62154	6.07488	5.13908	4.87566	6.51388	5.96392	6.71055	6.88535	5.36321	6.39612	1.52214	0.00102882	0.00545909	-1.03291	0.0383921	0.0276261	ENSG00000003756	RBM5	RNA binding motif protein 5	ProteinCodingRNA
ENST00000465021	4.34224	3.5864	0	0	0	0	0	3.5243	3.64682	2.64288	0	2.39038	2.64288	0.0302379	0.0460693	-2.39038	0.0205336	0.0183872	ENSG00000058453	CROCC	ciliary rootlet coiled-coil, rootletin	ProteinCodingRNA
ENST00000465063	8.23898	8.03419	7.96928	5.81313	6.00239	5.48892	6.176	7.82834	8.61187	8.08082	5.76815	7.53873	2.31267	3.72e-25	5.86e-22	-1.77059	0.00105188	0.0203739	ENSG00000079974	RABL2B	RAB, member of RAS oncogene family like 2B	ProteinCodingRNA
ENST00000465923	4.58448	8.43261	5.56546	4.7096	4.7998	4.96288	8.0776	5.19213	8.34592	6.19418	4.82409	7.20522	1.37009	0.0192938	0.0366587	-2.38113	0.000154422	0.00419592	ENSG00000158864	NDUFS2	NADH:ubiquinone oxidoreductase core subunit S2	ProteinCodingRNA
ENST00000466579	6.23204	4.19412	6.02645	4.03378	4.40192	4.87566	5.39833	6.90446	7.94447	5.4842	4.43712	6.74908	1.04708	0.0381696	0.0511183	-2.31196	0.000145586	0.00399926	ENSG00000165689	SDCCAG3	serologically defined colon cancer antigen 3	ProteinCodingRNA
ENST00000466588	6.53866	7.09053	7.60542	4.82083	5.21926	6.02311	6.29148	6.18834	7.49563	7.0782	5.3544	6.65849	1.7238	0.00033282	0.0237921	-1.30408	0.0149922	0.0148656	ENSG00000111640	GAPDH	glyceraldehyde-3-phosphate dehydrogenase	ProteinCodingRNA
ENST00000467661	3.59993	3.14823	6.55014	1.92455	2.94737	2.6979	6.85159	2.08154	6.8406	4.43277	2.52327	5.25791	1.90949	0.00804667	0.0222751	-2.73464	0.000610492	0.0131707	ENSG00000185049	NELFA	negative elongation factor complex member A	ProteinCodingRNA
ENST00000467695	5.41054	6.45158	7.16623	4.67053	5.50171	5.19675	6.254	6.10611	6.40893	6.34278	5.123	6.25635	1.21978	0.0145692	0.0315079	-1.13335	0.000969244	0.0190987	ENSG00000130707	ASS1	argininosuccinate synthase 1	ProteinCodingRNA
ENST00000469045	3.84299	6.62255	0	0	0	0	0	3.95853	4.48574	3.48852	0	2.81476	3.48852	0.0414423	0.0527632	-2.81476	0.0117511	0.0125743	ENSG00000008130	NADK	NAD kinase	ProteinCodingRNA
ENST00000469118	4.05095	4.94905	3.68773	2.99828	3.06777	3.20678	4.39818	4.16761	4.25639	4.22924	3.09094	4.27406	1.1383	0.0175725	0.0348479	-1.18312	0.00557952	0.00735867	ENSG00000077232	DNAJC10	DnaJ heat shock protein family (Hsp40) member C10	ProteinCodingRNA
ENST00000469763	3.07326	0	5.41281	0.764725	0.741007	0.937164	5.17591	0.854513	6.46379	2.82869	0.814299	4.16474	2.01439	0.0123421	0.0288041	-3.35044	0.000218162	0.0055984	ENSG00000128563	PRKRIP1	PRKR interacting protein 1 (IL11 inducible)	ProteinCodingRNA
ENST00000469855	3.41167	3.92203	3.02354	2.37692	2.51081	2.22003	4.25376	4.03164	3.20675	3.45241	2.36925	3.83072	1.08316	0.0443666	0.0542073	-1.46146	0.00438043	0.00613787	ENSG00000214706	IFRD2	interferon related developmental regulator 2	ProteinCodingRNA
ENST00000469964	5.76555	6.28695	0	0	0	0	3.00539	3.04847	0	4.0175	0	2.01795	4.0175	0.0198645	0.0371474	-2.01795	0.0208333	0.0185494	ENSG00000174564	IL20RB	interleukin 20 receptor subunit beta	ProteinCodingRNA
ENST00000469998	1.68931	3.38388	1.13001	0	0	0.937164	4.70636	0.854513	3.98357	2.06773	0.312388	3.18148	1.75535	0.0381237	0.0510904	-2.86909	0.00226284	0.0371997	ENSG00000130653	PNPLA7	patatin like phospholipase domain containing 7	ProteinCodingRNA
ENST00000470681	7.42278	6.75453	6.47502	5.93352	5.90877	4.57707	6.85159	6.31089	7.66905	6.88411	5.47312	6.94385	1.41099	0.00721841	0.0208714	-1.47073	0.00974886	0.0110496	ENSG00000188493	C19orf54	chromosome 19 open reading frame 54	ProteinCodingRNA
ENST00000470686	2.44627	2.86642	2.79556	0	0	0	2.00462	3.04847	2.57036	2.70275	0	2.54115	2.70275	0.00025596	0.019508	-2.54115	0.000732025	0.0152383	ENSG00000169891	REPS2	RALBP1 associated Eps domain containing 2	ProteinCodingRNA
ENST00000470919	3.41167	5.08898	3.81502	0	0	0	3.00539	0	3.4435	4.10522	0	2.14963	4.10522	1.74e-07	3.91e-05	-2.14963	0.036966	0.0269469	ENSG00000143164	DCAF6	DDB1 and CUL4 associated factor 6	ProteinCodingRNA
ENST00000471254	6.44351	5.88767	6.24568	4.03378	5.11133	3.96682	5.25392	6.26615	6.46379	6.19229	4.37064	5.99462	1.82165	9.45e-05	0.0089028	-1.62398	0.00319706	0.0482727	ENSG00000186141	POLR3C	RNA polymerase III subunit C	ProteinCodingRNA
ENST00000471358	1.98794	4.87364	3.54811	1.63094	1.59169	1.90469	2.32686	3.80016	2.92336	3.4699	1.70911	3.01679	1.76079	0.0112243	0.0272603	-1.30769	0.0347783	0.0258979	ENSG00000090097	PCBP4	poly(rC) binding protein 4	ProteinCodingRNA
ENST00000471546	5.76555	0	5.82945	0	0	0	6.32801	5.15989	0	3.865	0	3.8293	3.865	0.0125117	0.0289829	-3.8293	0.00272664	0.042863	ENSG00000144395	CCDC150	coiled-coil domain containing 150	ProteinCodingRNA
ENST00000471964	4.1141	3.92203	3.22036	2.55908	3.17889	1.90469	3.91264	4.10123	3.4435	3.75216	2.54755	3.81912	1.20461	0.0474117	0.0557184	-1.27157	0.0329858	0.0250603	ENSG00000169814	BTD	biotinidase	ProteinCodingRNA
ENST00000472301	4.2885	8.43261	8.80324	3.43117	4.35536	4.04884	7.44075	8.40431	5.50641	7.17478	3.94513	7.11716	3.22966	4.5e-05	0.00475773	-3.17203	1.91e-06	9.17e-05	ENSG00000178467	P4HTM	prolyl 4-hydroxylase, transmembrane	ProteinCodingRNA
ENST00000472407	4.39405	0	5.73602	0.764725	0	0	5.2914	5.1269	5.34045	3.37669	0.254908	5.25292	3.12178	0.0143935	0.0313007	-4.99801	2.24e-14	3.53e-12	ENSG00000169193	CCDC126	coiled-coil domain containing 126	ProteinCodingRNA
ENST00000472411	9.02285	7.15565	5.67019	6.11908	6.50716	5.48892	8.5297	8.64758	6.51663	7.2829	6.03838	7.89797	1.24451	0.0312797	0.0468413	-1.85959	0.000907652	0.0181346	ENSG00000116857	TMEM9	transmembrane protein 9	ProteinCodingRNA
ENST00000472598	3.98491	0	3.81502	0	0	0	0	4.23107	4.77318	2.59998	0	3.00142	2.59998	0.0192231	0.0366238	-3.00142	0.00948604	0.0108383	ENSG00000102003	SYP	synaptophysin	ProteinCodingRNA
ENST00000473151	7.73552	6.81625	7.80263	0	0	0	7.48994	7.31648	6.71055	7.45146	0	7.17232	7.45146	2.33e-31	5.32e-28	-7.17232	7.16e-26	2.77e-23	ENSG00000101333	PLCB4	phospholipase C beta 4	ProteinCodingRNA
ENST00000473692	3.07326	5.02071	4.14081	1.92455	2.51081	3.34307	4.59086	2.90018	5.45318	4.07826	2.59281	4.31474	1.48545	0.0299219	0.0458445	-1.72193	0.0155139	0.0152216	ENSG00000168878	SFTPB	surfactant protein B	ProteinCodingRNA
ENST00000473993	5.1341	5.49338	0	0	0	0	0	4.40624	5.21815	3.54249	0	3.20813	3.54249	0.0187099	0.0361212	-3.20813	0.00808099	0.0096555	ENSG00000007923	DNAJC11	DnaJ heat shock protein family (Hsp40) member C11	ProteinCodingRNA
ENST00000474155	5.43548	5.63712	6.19976	4.85608	3.55354	3.34307	5.73396	6.12293	5.87353	5.75745	3.91756	5.91014	1.83989	0.00193817	0.0086141	-1.99258	0.000428382	0.00982899	ENSG00000148426	PROSER2	proline and serine rich 2	ProteinCodingRNA
ENST00000474248	5.62085	5.68202	5.2867	1.63094	2.816	2.47866	2.32686	4.10123	5.60731	5.52986	2.30853	4.0118	3.22132	1.64e-12	8.86e-10	-1.70327	0.0174183	0.0164519	ENSG00000125520	SLC2A4RG	SLC2A4 regulator	ProteinCodingRNA
ENST00000474348	6.36779	8.50311	7.89197	5.30186	5.39066	4.57707	6.21553	6.9617	6.66446	7.58763	5.08986	6.6139	2.49776	8.08e-06	0.00111965	-1.52403	7.47e-05	0.00227179	ENSG00000082996	RNF13	ring finger protein 13	ProteinCodingRNA
ENST00000474705	3.84299	5.15417	2.19087	2.8662	0.741007	1.50056	4.09326	3.5243	3.20675	3.72934	1.70259	3.6081	2.02675	0.0288519	0.0451021	-1.90552	0.0300193	0.0235513	ENSG00000046651	OFD1	OFD1, centriole and centriolar satellite protein	ProteinCodingRNA
ENST00000475084	2.23523	4.52506	3.22036	0	0	2.22003	5.05037	3.18293	7.28331	3.32688	0.740011	5.1722	2.58687	0.0466445	0.0553622	-4.43219	0.000799845	0.0163751	ENSG00000183386	FHL3	four and a half LIM domains 3	ProteinCodingRNA
ENST00000475087	6.80102	0	7.42759	0.764725	0	0.937164	0	7.46904	6.68769	4.74287	0.567296	4.71891	4.17558	0.00630308	0.0191073	-4.15161	0.00181811	0.031373	ENSG00000100473	COCH	cochlin	ProteinCodingRNA
ENST00000475157	3.98491	1.36353	4.14081	0	0.741007	0.937164	4.09326	3.95853	5.99023	3.16308	0.55939	4.68067	2.60369	0.00125327	0.00632919	-4.12128	3.1e-07	1.78e-05	ENSG00000159388	BTG2	BTG anti-proliferation factor 2	ProteinCodingRNA
ENST00000475514	3.84299	5.63712	4.23488	2.16839	2.12324	3.34307	2.81263	4.74743	4.25639	4.57167	2.5449	3.93882	2.02677	0.00285372	0.0111697	-1.39392	0.0386695	0.0277489	ENSG00000214022	REPIN1	replication initiator 1	ProteinCodingRNA
ENST00000475698	7.79935	5.76783	5.70348	5.35211	4.83416	4.46202	5.13526	6.93336	5.65524	6.42355	4.88276	5.90795	1.54079	0.00831595	0.0226841	-1.02519	0.0492289	0.0321292	ENSG00000163435	ELF3	E74 like ETS transcription factor 3	ProteinCodingRNA
ENST00000475762	7.03114	3.76395	1.13001	0	0	1.90469	3.59061	6.47716	6.86118	3.97503	0.634896	5.64298	3.34014	0.029376	0.0454705	-5.00809	4.11e-06	0.00017922	ENSG00000108384	RAD51C	RAD51 paralog C	ProteinCodingRNA
ENST00000475976	3.1951	2.51586	2.19087	1.26189	0.741007	1.50056	4.00577	2.08154	3.64682	2.63394	1.16782	3.24471	1.46613	0.0277527	0.0443053	-2.07689	0.00378517	0.00549517	ENSG00000203879	GDI1	GDP dissociation inhibitor 1	ProteinCodingRNA
ENST00000476211	2.94018	4.19412	2.19087	0	0	0	0	3.30592	3.98357	3.10839	0	2.42983	3.10839	0.000138483	0.0120556	-2.42983	0.0199774	0.0180359	ENSG00000107331	ABCA2	ATP binding cassette subfamily A member 2	ProteinCodingRNA
ENST00000476773	0	5.02071	4.5597	0	0	0	4.59086	0	5.01275	3.19347	0	3.20121	3.19347	0.0349174	0.0492649	-3.20121	0.0103942	0.0115405	ENSG00000106462	EZH2	enhancer of zeste 2 polycomb repressive complex 2 subunit	ProteinCodingRNA
ENST00000476870	7.29915	9.24473	7.05457	6.02928	6.71504	6.76741	7.23494	8.2972	10.0427	7.86615	6.50391	8.52495	1.36224	0.0118211	0.028078	-2.02104	0.000684875	0.0144492	ENSG00000087077	TRIP6	thyroid hormone receptor interactor 6	ProteinCodingRNA
ENST00000477151	4.44406	4.62041	3.39352	0	2.67146	0	4.91284	5.37182	3.4435	4.15267	0.890487	4.57605	3.26218	0.0211945	0.0384696	-3.68557	0.00622162	0.00799106	ENSG00000177954	RPS27	ribosomal protein S27	ProteinCodingRNA
ENST00000477234	4.4924	5.4421	5.09933	3.76371	3.63376	3.46759	5.05037	5.28477	5.91349	5.01128	3.62169	5.41621	1.38959	0.000869265	0.0483304	-1.79452	9.05e-06	0.00035993	ENSG00000100241	SBF1	SET binding factor 1	ProteinCodingRNA
ENST00000477256	10.3249	10.8219	10.5834	9.13169	8.89982	9.96699	10.3681	9.61191	11.1589	10.5767	9.33283	10.3796	1.24386	0.000386011	0.0265962	-1.04679	0.0218182	0.0191158	ENSG00000100129	EIF3L	eukaryotic translation initiation factor 3 subunit L	ProteinCodingRNA
ENST00000477277	6.8849	5.49338	7.98966	5.11079	3.97907	3.05625	7.72723	3.88152	6.32253	6.78931	4.0487	5.97709	2.74061	0.000436058	0.0291083	-1.92839	0.0159271	0.0154824	ENSG00000132964	CDK8	cyclin dependent kinase 8	ProteinCodingRNA
ENST00000477564	3.68558	3.38388	4.40641	1.92455	0	2.47866	3.81307	4.03164	4.77318	3.82529	1.46774	4.20596	2.35755	0.00790143	0.022039	-2.73823	0.00111973	0.0214169	ENSG00000183569	SERHL2	serine hydrolase like 2	ProteinCodingRNA
ENST00000478636	4.4924	4.62041	4.3232	3.97085	3.17889	2.22003	5.8134	5.48026	5.70162	4.47867	3.12326	5.66509	1.35541	0.0310356	0.0466643	-2.54184	2.05e-06	9.74e-05	ENSG00000183281	PLGLB1	plasminogen-like B1	ProteinCodingRNA
ENST00000478894	6.2462	3.14823	3.68773	2.99828	2.51081	3.58221	6.05046	4.29185	3.98357	4.36072	3.03043	4.77529	1.33029	0.0346047	0.0490985	-1.74486	0.00595346	0.00772524	ENSG00000178053	MLF1	myeloid leukemia factor 1	ProteinCodingRNA
ENST00000479029	6.87582	6.91358	8.17313	6.40745	6.36164	5.80441	6.88875	7.33104	7.60948	7.32084	6.19116	7.27642	1.12968	0.00943854	0.0245007	-1.08526	0.000909697	0.0181673	ENSG00000112511	PHF1	PHD finger protein 1	ProteinCodingRNA
ENST00000479032	5.93253	7.27768	4.23488	3.83611	3.97907	4.2001	5.56062	5.02316	5.91349	5.81503	4.00509	5.49909	1.80994	0.00297154	0.0114769	-1.49399	0.000115281	0.00328688	ENSG00000146670	CDCA5	cell division cycle associated 5	ProteinCodingRNA
ENST00000479091	4.17461	2.05181	1.75583	0	0	0	4.17574	3.5243	1.4041	2.66075	0	3.03472	2.66075	0.00234686	0.00976573	-3.03472	0.000195161	0.00509837	ENSG00000178752	ERFE	erythroferrone	ProteinCodingRNA
ENST00000479136	6.44351	6.73335	4.63064	4.89049	4.93258	4.91993	5.8887	6.13957	6.02713	5.93583	4.91433	6.01846	1.0215	0.0294609	0.0455385	-1.10413	2.71e-05	0.000943989	ENSG00000073605	GSDMB	gasdermin B	ProteinCodingRNA
ENST00000479489	4.6284	4.31307	6.31193	3.607	4.49076	3.87984	6.15582	4.29185	5.83244	5.08447	3.99254	5.4267	1.09193	0.0498542	0.0570105	-1.43417	0.0105267	0.011637	ENSG00000100109	TFIP11	tuftelin interacting protein 11	ProteinCodingRNA
ENST00000479502	6.86668	4.19412	7.18991	2.99828	2.67146	3.87984	3.32747	6.5031	5.34045	6.08357	3.18319	5.05701	2.90038	5.38e-05	0.00552982	-1.87381	0.00687414	0.00859262	ENSG00000125962	ARMCX5	armadillo repeat containing, X-linked 5	ProteinCodingRNA
ENST00000479765	1.31229	1.36353	3.68773	0	0	0.937164	3.91264	3.18293	2.92336	2.12118	0.312388	3.33964	1.80879	0.0360647	0.0500187	-3.02725	4.17e-05	0.00137561	ENSG00000174776	WDR49	WD repeat domain 49	ProteinCodingRNA
ENST00000479780	6.17394	6.31572	6.78596	5.44764	4.69152	5.80441	5.83894	6.86499	6.51663	6.42521	5.31452	6.40686	1.11069	0.00800838	0.022205	-1.09234	0.0185562	0.0171627	ENSG00000172530	BANP	BTG3 associated nuclear protein	ProteinCodingRNA
ENST00000480077	3.68558	3.5864	3.68773	2.8662	2.816	2.22003	4.17574	3.5243	4.48574	3.65324	2.63408	4.06193	1.01916	0.048065	0.0560081	-1.42785	0.00805534	0.0096349	ENSG00000107140	TESK1	testis-specific kinase 1	ProteinCodingRNA
ENST00000480156	3.41167	5.4421	4.3232	2.55908	1.88181	2.88817	6.48182	2.90018	4.77318	4.39232	2.44302	4.71839	1.9493	0.0025027	0.0102067	-2.27537	0.00190378	0.0325338	ENSG00000163818	LZTFL1	leucine zipper transcription factor like 1	ProteinCodingRNA
ENST00000481242	5.38516	0	4.88393	1.26189	0.741007	1.90469	6.46552	1.38753	6.59244	3.42303	1.30253	4.81516	2.1205	0.010749	0.0265838	-3.51263	0.000113006	0.00322735	ENSG00000136895	GARNL3	GTPase activating Rap/RanGAP domain like 3	ProteinCodingRNA
ENST00000481381	2.23523	5.08898	1.13001	0.764725	0.741007	0.937164	5.56062	5.72032	5.28059	2.81807	0.814299	5.52051	2.00377	0.00974708	0.0250409	-4.70621	7.87e-16	1.46e-13	ENSG00000068903	SIRT2	sirtuin 2	ProteinCodingRNA
ENST00000481416	4.17461	7.21795	5.04842	2.55908	3.85068	2.47866	3.91264	4.46021	6.29254	5.48033	2.96281	4.88846	2.51752	0.001457	0.00706405	-1.92565	0.00947488	0.0108328	ENSG00000121057	AKAP1	A-kinase anchoring protein 1	ProteinCodingRNA
ENST00000481434	6.17394	5.68202	6.68957	0	0	0	5.13526	6.87496	5.83244	6.18184	0	5.94755	6.18184	3.22e-21	3.84e-18	-5.94755	2.01e-14	3.19e-12	ENSG00000106617	PRKAG2	protein kinase AMP-activated non-catalytic subunit gamma 2	ProteinCodingRNA
ENST00000481744	2.44627	3.38388	5.2867	0.764725	2.67146	0	5.17591	2.33364	5.08452	3.70562	1.14539	4.19802	2.56022	0.0322947	0.0474951	-3.05263	0.00803347	0.00961459	ENSG00000000460	C1orf112	chromosome 1 open reading frame 112	ProteinCodingRNA
ENST00000482250	1.68931	2.05181	5.04842	1.92455	1.59169	1.50056	6.1959	1.38753	2.92336	2.92985	1.67227	3.50226	1.25758	0.0475518	0.0557922	-1.83	0.00883661	0.0103016	ENSG00000115464	USP34	ubiquitin specific peptidase 34	ProteinCodingRNA
ENST00000483625	3.30744	6.6454	6.416	3.11927	1.22816	2.22003	2.00462	3.04847	7.23682	5.45628	2.18916	4.09664	3.26713	0.000201862	0.0161291	-1.90748	0.0131147	0.0135681	ENSG00000148334	PTGES2	prostaglandin E synthase 2	ProteinCodingRNA
ENST00000483676	3.68558	2.05181	5.41281	2.7208	2.12324	2.47866	3.46503	3.04847	5.55774	3.71674	2.4409	4.02375	1.27584	0.0346736	0.0491416	-1.58285	0.0158908	0.0154591	ENSG00000164050	PLXNB1	plexin B1	ProteinCodingRNA
ENST00000484099	5.82338	5.76783	6.37527	4.85608	4.72852	4.63132	5.49787	5.94512	6.46379	5.98883	4.73864	5.96893	1.25019	5.17e-05	0.00532856	-1.23029	0.000602342	0.0130357	ENSG00000157870	FAM213B	family with sequence similarity 213 member B	ProteinCodingRNA
ENST00000484103	6.31501	6.50253	6.2681	3.90505	4.96395	5.85088	5.8887	6.75055	6.02713	6.36188	4.90663	6.22212	1.45525	0.0198836	0.0371678	-1.31549	0.0495208	0.032244	ENSG00000170906	NDUFA3	NADH:ubiquinone oxidoreductase subunit A3	ProteinCodingRNA
ENST00000484253	7.78487	8.35848	6.86163	6.70679	5.82582	5.80441	7.55302	7.25674	7.52172	7.66833	6.11234	7.44383	1.55599	0.00134394	0.00666193	-1.33149	0.000351973	0.00832717	ENSG00000136717	BIN1	bridging integrator 1	ProteinCodingRNA
ENST00000484335	1.68931	2.51586	1.75583	0	0	0	1.00308	2.33364	2.10201	1.987	0	1.81291	1.987	0.0091243	0.0240261	-1.81291	0.0155075	0.0152185	ENSG00000101680	LAMA1	laminin subunit alpha 1	ProteinCodingRNA
ENST00000484501	3.1951	4.31307	2.19087	0	0	0	5.05037	3.18293	0	3.23301	0	2.74443	3.23301	7.99e-05	0.00778208	-2.74443	0.00944416	0.0108102	ENSG00000174564	IL20RB	interleukin 20 receptor subunit beta	ProteinCodingRNA
ENST00000484546	6.92947	3.38388	7.62292	4.7847	4.49076	4.2001	6.43235	4.79019	6.81972	5.97876	4.49185	6.01409	1.48691	0.0139821	0.0308811	-1.52223	0.00413083	0.00587956	ENSG00000136861	CDK5RAP2	CDK5 regulatory subunit associated protein 2	ProteinCodingRNA
ENST00000485080	5.41054	7.82992	3.93198	4.50274	4.15247	4.96288	5.2914	4.98685	7.18878	5.72415	4.53936	5.82234	1.18478	0.0387865	0.0514912	-1.28298	0.0244191	0.0205896	ENSG00000072310	SREBF1	sterol regulatory element binding transcription factor 1	ProteinCodingRNA
ENST00000485567	4.79183	5.88767	3.81502	2.55908	1.88181	2.88817	4.25376	3.71394	6.02713	4.83151	2.44302	4.66494	2.38849	0.000179049	0.0147755	-2.22192	0.00117111	0.0222051	ENSG00000115414	FN1	fibronectin 1	ProteinCodingRNA
ENST00000485949	3.1951	1.36353	3.02354	0.764725	0.741007	0.937164	3.00539	2.73488	3.20675	2.52739	0.814299	2.98234	1.71309	0.0103891	0.0260447	-2.16804	0.00149777	0.0270566	ENSG00000175455	CCDC14	coiled-coil domain containing 14	ProteinCodingRNA
ENST00000486082	5.43548	5.15417	3.68773	3.11927	2.12324	3.87984	4.46531	6.26615	5.95237	4.75912	3.04079	5.56128	1.71834	0.0124033	0.028897	-2.52049	0.000237608	0.00600779	ENSG00000186501	TMEM222	transmembrane protein 222	ProteinCodingRNA
ENST00000486124	4.79183	3.14823	2.52466	0	0.741007	0	4.17574	3.04847	4.48574	3.48824	0.247002	3.90332	3.24124	0.00013509	0.0118162	-3.65631	1.58e-06	7.76e-05	ENSG00000166278	C2	complement C2	ProteinCodingRNA
ENST00000486148	1.31229	2.86642	3.22036	0	0	0	2.00462	3.71394	0	2.46636	0	1.90619	2.46636	0.00272801	0.0108386	-1.90619	0.0340739	0.0255518	ENSG00000168477	TNXB	tenascin XB	ProteinCodingRNA
ENST00000486180	4.34224	4.31307	4.23488	3.2309	2.816	3.46759	4.76082	4.35018	4.25639	4.29673	3.1715	4.4558	1.12523	0.0079977	0.0221888	-1.2843	0.00327395	0.0491693	ENSG00000185055	EFCAB10	EF-hand calcium binding domain 10	ProteinCodingRNA
ENST00000486221	6.45575	2.86642	6.65596	1.26189	1.88181	0.937164	5.76093	3.30592	2.57036	5.32604	1.36029	3.87907	3.96576	3.77e-06	0.000582677	-2.51878	0.00125608	0.0234892	ENSG00000147996	CBWD5	COBW domain containing 5	ProteinCodingRNA
ENST00000487055	5.43548	5.27632	6.55014	5.35211	3.70975	4.27017	4.96016	5.15989	7.6336	5.75398	4.44401	5.91788	1.30997	0.0435324	0.0537485	-1.47387	0.0372077	0.0270612	ENSG00000131437	KIF3A	kinesin family member 3A	ProteinCodingRNA
ENST00000487401	2.23523	8.2131	2.79556	2.16839	2.67146	3.46759	7.69263	2.90018	3.20675	4.41463	2.76915	4.59985	1.64548	0.0163431	0.0334775	-1.8307	0.00849593	0.0100036	ENSG00000072310	SREBF1	sterol regulatory element binding transcription factor 1	ProteinCodingRNA
ENST00000487473	0.800475	1.36353	3.93198	0	0	0	2.00462	3.04847	1.4041	2.03199	0	2.1524	2.03199	0.0254905	0.0424412	-2.1524	0.00443408	0.00619547	ENSG00000074416	MGLL	monoglyceride lipase	ProteinCodingRNA
ENST00000487673	11.1427	10.9931	10.746	9.17421	8.53492	9.93768	10.2021	10.2675	10.9574	10.9606	9.2156	10.4757	1.74497	1.11e-05	0.00148621	-1.26007	0.00499973	0.00677719	ENSG00000112655	PTK7	protein tyrosine kinase 7 (inactive)	ProteinCodingRNA
ENST00000488130	2.94018	5.68202	2.79556	2.16839	2.67146	2.6979	5.00597	3.88152	3.64682	3.80592	2.51258	4.1781	1.29333	0.0391959	0.0516253	-1.66552	0.00276723	0.0432836	ENSG00000119326	CTNNAL1	catenin alpha like 1	ProteinCodingRNA
ENST00000488176	6.05023	6.52735	6.35446	4.98905	4.09695	4.68361	6.81346	5.53158	6.19864	6.31068	4.58987	6.18122	1.72081	1.79e-06	0.000301211	-1.59135	0.000777172	0.0160038	ENSG00000117543	DPH5	diphthamide biosynthesis 5	ProteinCodingRNA
ENST00000488485	1.31229	5.68202	3.39352	2.55908	0.741007	1.50056	0	4.46021	5.60731	3.46261	1.60022	3.35584	1.86239	0.0313404	0.0468453	-1.75562	0.0441981	0.0301515	ENSG00000198556	ZNF789	zinc finger protein 789	ProteinCodingRNA
ENST00000488543	9.36059	10.3826	9.35998	9.16896	7.94275	8.57569	9.33258	9.79235	10.3112	9.70107	8.56247	9.81203	1.1386	0.0110103	0.0269767	-1.24956	0.0035601	0.00524141	ENSG00000094631	HDAC6	histone deacetylase 6	ProteinCodingRNA
ENST00000488610	3.98491	5.63712	5.63612	3.52177	3.06777	4.52069	5.67846	4.8721	5.60731	5.08605	3.70341	5.38596	1.38264	0.0316495	0.0470708	-1.68255	0.00252281	0.0404631	ENSG00000122140	MRPS2	mitochondrial ribosomal protein S2	ProteinCodingRNA
ENST00000489459	6.80102	7.21795	13.5251	5.72054	6.45291	6.41207	6.6926	7.58895	7.88542	9.18135	6.19517	7.38899	2.98618	0.0158401	0.0329769	-1.19381	0.00399921	0.00573272	ENSG00000196262	PPIA	peptidylprolyl isomerase A	ProteinCodingRNA
ENST00000489567	3.84299	5.5429	8.93521	4.7096	3.97907	5.04512	5.05037	3.95853	8.33125	6.10703	4.57793	5.78005	1.5291	0.0158001	0.0329579	-1.20212	0.0346501	0.0258338	ENSG00000124783	SSR1	signal sequence receptor subunit 1	ProteinCodingRNA
ENST00000489647	6.68102	6.45158	6.84681	4.74764	6.31374	5.00459	6.44903	6.64965	7.17241	6.6598	5.35532	6.75703	1.30448	0.0267881	0.0435441	-1.40171	0.0212429	0.0187927	ENSG00000186184	POLR1D	RNA polymerase I subunit D	ProteinCodingRNA
ENST00000489664	7.6792	8.06842	7.98966	6.70679	6.78697	6.15859	7.36367	7.83856	8.01044	7.91243	6.55078	7.73756	1.36164	3.06e-07	6.43e-05	-1.18677	0.000143358	0.00394358	ENSG00000116586	LAMTOR2	late endosomal/lysosomal adaptor, MAPK and MTOR activator 2	ProteinCodingRNA
ENST00000489671	8.22474	10.8269	11.0256	5.16801	4.99466	8.09592	7.48994	5.48026	10.9223	10.0257	6.0862	7.96417	3.93953	0.000337365	0.024077	-1.87797	0.0453468	0.0305894	ENSG00000114126	TFDP2	transcription factor Dp-2	ProteinCodingRNA
ENST00000489822	2.44627	5.9255	4.48509	2.8662	3.17889	3.05625	3.81307	4.16761	4.37562	4.28562	3.03378	4.11877	1.25184	0.0368123	0.0503732	-1.08499	0.0179672	0.0167907	ENSG00000151923	TIAL1	TIA1 cytotoxic granule associated RNA binding protein like 1	ProteinCodingRNA
ENST00000490067	3.30744	4.79407	5.04842	0	0	0	0	4.10123	4.58805	4.38331	0	2.89643	4.38331	1.89e-08	5.13e-06	-2.89643	0.0106054	0.0117004	ENSG00000007341	ST7L	suppression of tumorigenicity 7 like	ProteinCodingRNA
ENST00000490748	6.64939	7.3209	6.51307	5.99806	5.87616	4.82999	7.35485	7.33826	6.59244	6.82779	5.56807	7.09518	1.25972	0.00640348	0.0192583	-1.52711	0.000802998	0.0164274	ENSG00000114473	IQCG	IQ motif containing G	ProteinCodingRNA
ENST00000490986	2.79356	4.06448	1.75583	0.764725	1.59169	0.937164	2.32686	3.95853	3.4435	2.87129	1.09786	3.24296	1.77343	0.0168326	0.0340052	-2.1451	0.00286618	0.0444907	ENSG00000239382	ALKBH6	alkB homolog 6	ProteinCodingRNA
ENST00000491430	2.79356	2.51586	4.3232	1.63094	2.33	1.90469	6.3984	3.71394	2.92336	3.21087	1.95521	4.34523	1.25567	0.0463909	0.0552645	-2.39003	0.00127275	0.0237494	ENSG00000168264	IRF2BP2	interferon regulatory factor 2 binding protein 2	ProteinCodingRNA
ENST00000491527	5.80436	5.27632	3.22036	3.68748	4.03921	2.47866	5.78741	5.72032	5.83244	4.76701	3.40179	5.78005	1.36523	0.0446188	0.0543026	-2.37827	5.4e-07	2.94e-05	ENSG00000163703	CRELD1	cysteine rich with EGF like domains 1	ProteinCodingRNA
ENST00000491556	4.97309	6.42541	5.94529	4.41091	3.17889	4.2001	5.73396	5.96392	5.21815	5.78126	3.92997	5.63868	1.8513	0.000910236	0.0498217	-1.70871	0.000370694	0.00870423	ENSG00000184307	ZDHHC23	zinc finger DHHC-type containing 23	ProteinCodingRNA
ENST00000491835	7.3525	7.41699	6.67286	6.85354	5.02472	5.65527	6.85159	6.78267	8.13397	7.14745	5.84451	7.25608	1.30294	0.0440344	0.0540229	-1.41157	0.0394126	0.0280799	ENSG00000089050	RBBP9	RB binding protein 9, serine hydrolase	ProteinCodingRNA
ENST00000492016	3.41167	7.29223	7.50515	3.68748	2.67146	3.58221	7.22528	6.77204	7.25248	6.06968	3.31372	7.08327	2.75597	0.0003745	0.0259859	-3.76955	6.01e-22	1.78e-19	ENSG00000101158	NELFCD	negative elongation factor complex member C/D	ProteinCodingRNA
ENST00000492027	5.33302	3.92203	3.54811	0	2.67146	0	2.5901	3.30592	5.83244	4.26772	0.890487	3.90948	3.37723	0.0197883	0.0371107	-3.019	0.0376882	0.0272909	ENSG00000157800	SLC37A3	solute carrier family 37 member 3	ProteinCodingRNA
ENST00000492185	4.67103	3.5864	2.52466	0.764725	0.741007	1.50056	1.58907	0.854513	4.77318	3.59403	1.0021	2.40559	2.59193	0.000400042	0.0273022	-1.40349	0.0429571	0.0296147	ENSG00000204356	NELFE	negative elongation factor complex member E	ProteinCodingRNA
ENST00000492566	6.53866	6.91358	6.65596	5.44764	5.45831	5.9179	7.48186	7.8232	6.79854	6.70273	5.60795	7.36786	1.09478	4.18e-05	0.0044816	-1.75991	1.1e-06	5.61e-05	ENSG00000136682	CBWD2	COBW domain containing 2	ProteinCodingRNA
ENST00000492720	7.42278	7.13964	7.37691	6.4542	6.67769	5.16031	7.93687	8.36949	7.94447	7.31311	6.0974	8.08361	1.21571	0.0155649	0.0326818	-1.98621	4.18e-05	0.0013766	ENSG00000146966	DENND2A	DENN domain containing 2A	ProteinCodingRNA
ENST00000492950	6.23204	7.43021	1.75583	3.11927	2.33	0.937164	2.00462	7.53339	7.28331	5.13936	2.12881	5.60711	3.01055	0.00264281	0.0106135	-3.47829	0.000373735	0.00876516	ENSG00000143258	USP21	ubiquitin specific peptidase 21	ProteinCodingRNA
ENST00000493334	2.94018	6.06763	3.39352	1.26189	2.12324	1.90469	2.81263	3.80016	3.98357	4.13378	1.76327	3.53212	2.37051	0.00213067	0.00918674	-1.76885	0.00530174	0.0070826	ENSG00000054282	SDCCAG8	serologically defined colon cancer antigen 8	ProteinCodingRNA
ENST00000493837	5.41054	4.06448	4.94087	0	0	0	5.67846	0	5.01275	4.8053	0	3.56374	4.8053	1.33e-11	6.54e-09	-3.56374	0.00832023	0.00985408	ENSG00000117834	SLC5A9	solute carrier family 5 member 9	ProteinCodingRNA
ENST00000493902	6.35478	4.79407	1.13001	2.55908	2.67146	0	2.32686	3.5243	6.8406	4.09295	1.74351	4.23059	2.34944	0.034618	0.0490985	-2.48707	0.0175981	0.0165524	ENSG00000103496	STX4	syntaxin 4	ProteinCodingRNA
ENST00000494624	4.79183	3.76395	4.14081	2.55908	3.4686	3.34307	5.21544	4.91137	4.25639	4.2322	3.12358	4.7944	1.10861	0.0266771	0.0434864	-1.67082	0.000555602	0.0121832	ENSG00000198960	ARMCX6	armadillo repeat containing, X-linked 6	ProteinCodingRNA
ENST00000495615	5.33302	1.36353	1.13001	0.764725	0.741007	0.937164	4.32778	0.854513	1.4041	2.60885	0.814299	2.19546	1.79455	0.0154585	0.032573	-1.38117	0.0376172	0.0272574	ENSG00000147996	CBWD5	COBW domain containing 5	ProteinCodingRNA
ENST00000496004	9.21334	0	9.60206	3.2309	1.88181	4.2001	4.81329	8.77813	1.4041	6.2718	3.10427	4.99851	3.16753	0.00930421	0.0242669	-1.89424	0.0113926	0.0123078	ENSG00000106615	RHEB	Ras homolog enriched in brain	ProteinCodingRNA
ENST00000496325	2.44627	3.14823	1.75583	0	0	0	0	2.33364	3.20675	2.45011	0	1.84679	2.45011	0.00152856	0.00731274	-1.84679	0.049742	0.0323236	ENSG00000067606	PRKCZ	protein kinase C zeta	ProteinCodingRNA
ENST00000496470	3.30744	2.86642	2.52466	1.63094	1.59169	0	3.00539	3.04847	3.20675	2.89951	1.07421	3.08687	1.8253	0.0204219	0.0376875	-2.01266	0.00918621	0.0105978	ENSG00000006607	FARP2	FERM, ARH/RhoGEF and pleckstrin domain protein 2	ProteinCodingRNA
ENST00000496713	6.03399	3.14823	2.19087	2.37692	2.12324	3.20678	3.00539	3.5243	6.13246	3.79103	2.56898	4.22072	1.22205	0.0485492	0.0563405	-1.65174	0.0180117	0.0168185	ENSG00000113966	ARL6	ADP ribosylation factor like GTPase 6	ProteinCodingRNA
ENST00000496771	3.41167	0	4.23488	1.63094	1.22816	0.937164	2.32686	3.95853	3.98357	2.54885	1.26542	3.42299	1.28343	0.0470219	0.0555533	-2.15756	0.00190262	0.0325253	ENSG00000000003	TSPAN6	tetraspanin 6	ProteinCodingRNA
ENST00000497477	7.12612	8.83174	7.45717	6.5106	6.60989	6.92776	8.82632	6.45075	8.97968	7.80501	6.68275	8.08558	1.12226	0.012331	0.0287937	-1.40283	0.00704166	0.00873135	ENSG00000151276	MAGI1	membrane associated guanylate kinase, WW and PDZ domain containing 1	ProteinCodingRNA
ENST00000497510	2.63034	2.05181	2.19087	0.764725	0.741007	0	1.00308	3.30592	2.10201	2.29101	0.501911	2.137	1.7891	0.0161002	0.0332607	-1.63509	0.0345356	0.0257782	ENSG00000169764	UGP2	UDP-glucose pyrophosphorylase 2	ProteinCodingRNA
ENST00000497827	5.94994	7.7158	7.50515	5.66198	5.60482	5.9179	8.46966	6.31089	6.32253	7.05696	5.72823	7.03436	1.32873	0.00381057	0.0136025	-1.30613	0.0138563	0.0141012	ENSG00000040487	PQLC2	PQ loop repeat containing 2	ProteinCodingRNA
ENST00000497959	7.33272	4.06448	8.67486	2.55908	3.4686	2.6979	4.39818	8.18949	8.91717	6.69069	2.90853	7.16828	3.78216	8.03e-06	0.00111585	-4.25976	2.45e-07	1.44e-05	ENSG00000078070	MCCC1	methylcrotonoyl-CoA carboxylase 1	ProteinCodingRNA
ENST00000498211	3.07326	2.86642	3.39352	0.764725	0.741007	0	3.00539	3.62224	1.4041	3.11107	0.501911	2.67724	2.60916	0.000190677	0.0154606	-2.17533	0.00406483	0.00580681	ENSG00000161249	DMKN	dermokine	ProteinCodingRNA
ENST00000498224	4.93861	4.19412	7.29192	4.63038	4.49076	3.96682	5.91295	5.72032	6.32253	5.47489	4.36265	5.98527	1.11223	0.046053	0.05512	-1.62261	6.45e-06	0.000268282	ENSG00000144136	SLC20A1	solute carrier family 20 member 1	ProteinCodingRNA
ENST00000498372	3.76643	4.62041	4.5597	3.607	1.59169	1.90469	4.59086	4.23107	4.58805	4.31551	2.36779	4.46999	1.94772	0.0204914	0.0377583	-2.1022	0.00904174	0.0104795	ENSG00000117543	DPH5	diphthamide biosynthesis 5	ProteinCodingRNA
ENST00000498498	4.6284	3.38388	3.81502	2.16839	2.816	2.47866	5.8887	3.5243	3.4435	3.94243	2.48769	4.2855	1.45475	0.00654482	0.019525	-1.79781	0.00657375	0.00832522	ENSG00000178149	DALRD3	DALR anticodon binding domain containing 3	ProteinCodingRNA
ENST00000498790	8.74216	7.84973	8.08115	6.96268	6.92886	7.18519	7.98341	8.26724	8.18383	8.22435	7.02558	8.14483	1.19877	5.35e-05	0.00549441	-1.11925	9.42e-10	8.33e-08	ENSG00000148824	MTG1	mitochondrial ribosome associated GTPase 1	ProteinCodingRNA
ENST00000500777	8.08986	8.65722	8.13093	1.92455	3.55354	5.39795	5.59099	8.96704	9.07525	8.29267	3.62535	7.87776	4.66733	1.41e-06	0.000245861	-4.25242	0.000107262	0.00309545	ENSG00000138674	SEC31A	SEC31 homolog A, COPII coat complex component	ProteinCodingRNA
ENST00000502423	0	6.10108	4.99565	0	0	0	3.32747	4.46021	0	3.69891	0	2.59589	3.69891	0.034466	0.0489858	-2.59589	0.00880832	0.0102785	ENSG00000164258	NDUFS4	NADH:ubiquinone oxidoreductase subunit S4	ProteinCodingRNA
ENST00000502638	4.44406	4.70985	4.94087	3.83611	3.4686	2.88817	4.25376	4.23107	4.93723	4.69826	3.39763	4.47402	1.30063	0.00390288	0.0138526	-1.07639	0.032726	0.0249241	ENSG00000162458	FBLIM1	filamin binding LIM protein 1	ProteinCodingRNA
ENST00000503079	0.800475	3.92203	3.54811	0.764725	0.741007	0	4.70636	3.88152	2.10201	2.75687	0.501911	3.5633	2.25496	0.00960361	0.0248165	-3.06139	9.42e-05	0.00276759	ENSG00000172062	SMN1	survival of motor neuron 1, telomeric	ProteinCodingRNA
ENST00000503240	6.85748	5.68202	4.14081	1.63094	4.03921	2.6979	4.17574	5.98248	6.66446	5.5601	2.78935	5.60756	2.77075	0.00217915	0.00932832	-2.81821	0.00148895	0.0269327	ENSG00000145882	PCYOX1L	prenylcysteine oxidase 1 like	ProteinCodingRNA
ENST00000503296	3.84299	4.19412	3.22036	1.26189	1.88181	0.937164	2.32686	5.55656	2.57036	3.75249	1.36029	3.4846	2.39221	0.000147694	0.0127362	-2.12431	0.00540618	0.00719071	ENSG00000244754	N4BP2L2	NEDD4 binding protein 2 like 2	ProteinCodingRNA
ENST00000503506	10.7176	11.0315	10.5517	8.88952	8.44607	8.73284	9.1508	10.6368	14.4752	10.7669	8.68948	11.421	2.07746	2.71e-25	4.32e-22	-2.73148	0.00220537	0.0364772	ENSG00000198431	TXNRD1	thioredoxin reductase 1	ProteinCodingRNA
ENST00000504071	5.19379	5.5429	5.52878	4.15195	4.49076	4.2001	4.81329	5.60528	6.13246	5.42182	4.28094	5.51701	1.14089	0.000440639	0.0293491	-1.23607	0.00414711	0.00589652	ENSG00000169223	LMAN2	lectin, mannose binding 2	ProteinCodingRNA
ENST00000504325	3.50887	5.72556	6.58628	0	3.06777	0	4.00577	6.38251	5.91349	5.27357	1.02259	5.43393	4.25098	0.0144525	0.0313544	-4.41134	0.00418115	0.00593172	ENSG00000204628	RACK1	receptor for activated C kinase 1	ProteinCodingRNA
ENST00000504683	2.79356	4.42295	4.3232	2.16839	2.33	2.6979	3.81307	3.41924	4.37562	3.84657	2.39876	3.86931	1.44781	0.0145859	0.031524	-1.47055	0.00658676	0.00833786	ENSG00000164163	ABCE1	ATP binding cassette subfamily E member 1	ProteinCodingRNA
ENST00000504937	4.2885	6.22761	4.48509	3.68748	4.09695	4.04884	7.37244	4.91137	7.95408	5.0004	3.94443	6.74596	1.05597	0.0445111	0.0542727	-2.80154	1.65e-05	0.000610598	ENSG00000141510	TP53	tumor protein p53	ProteinCodingRNA
ENST00000505074	0	5.08898	5.41281	0	0	0	4.32778	0	4.12642	3.5006	0	2.81807	3.5006	0.0316313	0.0470559	-2.81807	0.0152407	0.0150288	ENSG00000196923	PDLIM7	PDZ and LIM domain 7	ProteinCodingRNA
ENST00000505283	4.86709	4.31307	0	0	0	0	5.43228	5.62903	0	3.06005	0	3.6871	3.06005	0.0225326	0.0397666	-3.6871	0.00204355	0.0343625	ENSG00000113231	PDE8B	phosphodiesterase 8B	ProteinCodingRNA
ENST00000505869	3.1951	0	3.39352	0	0	0	2.00462	3.71394	0	2.19621	0	1.90619	2.19621	0.0291936	0.045363	-1.90619	0.0340739	0.0255518	ENSG00000113391	FAM172A	family with sequence similarity 172 member A	ProteinCodingRNA
ENST00000506866	2.79356	5.21653	3.02354	0	0	2.47866	3.59061	4.03164	3.64682	3.67788	0.826221	3.75636	2.85166	0.0493391	0.0567981	-2.93014	0.0198724	0.0179741	ENSG00000145391	SETD7	SET domain containing lysine methyltransferase 7	ProteinCodingRNA
ENST00000506879	4.53917	3.38388	4.94087	1.63094	3.17889	2.47866	4.39818	4.23107	4.58805	4.28798	2.4295	4.40577	1.85848	0.00483281	0.0160521	-1.97627	0.000888498	0.0178315	ENSG00000146067	FAM193B	family with sequence similarity 193 member B	ProteinCodingRNA
ENST00000507115	5.9149	6.57574	6.19976	0	1.88181	3.78729	7.06139	7.02573	9.30667	6.23013	1.8897	7.79793	4.34043	0.000377217	0.0261215	-5.90823	3.18e-06	0.000142534	ENSG00000113013	HSPA9	heat shock protein family A (Hsp70) member 9	ProteinCodingRNA
ENST00000507293	3.84299	3.76395	4.3232	2.55908	2.67146	2.6979	4.00577	3.95853	4.37562	3.97671	2.64281	4.11331	1.3339	0.00446844	0.0152596	-1.4705	0.00198462	0.0336255	ENSG00000112972	HMGCS1	3-hydroxy-3-methylglutaryl-CoA synthase 1	ProteinCodingRNA
ENST00000508305	0	6.62255	4.04017	0	0.741007	0	1.58907	2.08154	3.20675	3.55424	0.247002	2.29245	3.30724	0.0404083	0.05222	-2.04545	0.011278	0.0122194	ENSG00000120318	ARAP3	ArfGAP with RhoGAP domain, ankyrin repeat and PH domain 3	ProteinCodingRNA
ENST00000508754	4.71243	6.96898	7.71557	5.37659	4.09695	4.68361	7.37244	5.48026	8.30144	6.46566	4.71905	7.05138	1.74661	0.00809673	0.0223541	-2.33233	0.00048235	0.0108471	ENSG00000145817	YIPF5	Yip1 domain family member 5	ProteinCodingRNA
ENST00000509176	1.68931	5.96237	4.99565	0	0	2.22003	4.76082	2.08154	4.25639	4.21577	0.740011	3.69958	3.47576	0.0165424	0.0336952	-2.95957	0.0166596	0.0159662	ENSG00000184305	CCSER1	coiled-coil serine rich protein 1	ProteinCodingRNA
ENST00000509237	5.45999	4.52506	5.45251	0	0	0	5.05037	5.84725	0	5.14586	0	3.63254	5.14586	1.83e-14	1.28e-11	-3.63254	0.00245296	0.0395734	ENSG00000145623	OSMR	oncostatin M receptor	ProteinCodingRNA
ENST00000509248	1.31229	2.51586	4.82465	0	0	0	5.00597	5.31437	5.74655	2.88427	0	5.35563	2.88427	0.00339849	0.0126074	-5.35563	2.07e-14	3.27e-12	ENSG00000151012	SLC7A11	solute carrier family 7 member 11	ProteinCodingRNA
ENST00000509520	3.84299	4.94905	4.5597	1.26189	2.12324	1.50056	4.70636	3.30592	4.12642	4.45058	1.62856	4.04623	2.82202	2.39e-06	0.000387693	-2.41767	0.000202283	0.00525066	ENSG00000143322	ABL2	ABL proto-oncogene 2, non-receptor tyrosine kinase	ProteinCodingRNA
ENST00000509739	3.68558	0	4.14081	0	0	0	3.91264	3.62224	0	2.6088	0	2.51162	2.6088	0.0195037	0.0368749	-2.51162	0.00827747	0.00982093	ENSG00000113391	FAM172A	family with sequence similarity 172 member A	ProteinCodingRNA
ENST00000510105	6.72214	6.06763	1.13001	2.37692	1.59169	1.50056	3.1754	4.10123	2.10201	4.63993	1.82306	3.12621	2.81687	0.00129351	0.00648918	-1.30315	0.0445163	0.0302876	ENSG00000163104	SMARCAD1	SWI/SNF-related, matrix-associated actin-dependent regulator of chromatin, subfamily a, containing DEAD/H box 1	ProteinCodingRNA
ENST00000510168	3.41167	6.06763	7.08014	2.16839	3.78194	4.04884	4.70636	5.86736	4.12642	5.51981	3.33306	4.90005	2.18676	0.00697381	0.0203965	-1.56699	0.0307371	0.0239127	ENSG00000017260	ATP2C1	ATPase secretory pathway Ca2+ transporting 1	ProteinCodingRNA
ENST00000510241	7.97973	7.80983	8.29279	4.74764	6.30151	7.39576	8.41128	7.88369	7.78129	8.02745	6.1483	8.02542	1.87915	0.0198133	0.0371119	-1.87712	0.0208107	0.0185376	ENSG00000113108	APBB3	amyloid beta precursor protein binding family B member 3	ProteinCodingRNA
ENST00000510441	4.53917	5.02071	4.04017	3.90505	3.55354	2.88817	5.25392	4.23107	5.55774	4.53335	3.44892	5.01424	1.08443	0.0300028	0.0459119	-1.56532	0.00366454	0.00535734	ENSG00000180104	EXOC3	exocyst complex component 3	ProteinCodingRNA
ENST00000510492	2.23523	2.51586	6.39578	1.92455	2.33	1.50056	2.00462	2.08154	5.65524	3.71562	1.91837	3.24713	1.79726	0.0125534	0.0290353	-1.32876	0.0393389	0.0280478	ENSG00000131188	PRR7	proline rich 7, synaptic	ProteinCodingRNA
ENST00000511180	6.86668	6.85597	6.33335	5.62159	5.70105	5.42891	8.7135	4.83173	6.23062	6.68533	5.58385	6.59195	1.10148	3.59e-05	0.00398126	-1.0081	0.0465324	0.0310889	ENSG00000186010	NDUFA13	NADH:ubiquinone oxidoreductase subunit A13	ProteinCodingRNA
ENST00000511773	4.58448	0	4.76284	0	0	0	0	3.71394	4.12642	3.11577	0	2.61345	3.11577	0.0136408	0.0304312	-2.61345	0.0150794	0.0149251	ENSG00000168255	POLR2J3	RNA polymerase II subunit J3	ProteinCodingRNA
ENST00000512041	4.97309	5.27632	5.37199	0	1.59169	0	4.39818	5.53158	0	5.20713	0.530564	3.30992	4.67657	3.99e-14	2.65e-11	-2.77936	0.029129	0.0231034	ENSG00000167085	PHB	prohibitin	ProteinCodingRNA
ENST00000512367	4.6284	5.15417	5.63612	4.15195	3.4686	4.04884	4.39818	4.98685	6.0982	5.13956	3.8898	5.16108	1.24977	0.00447672	0.0152764	-1.27128	0.0151574	0.014969	ENSG00000145740	SLC30A5	solute carrier family 30 member 5	ProteinCodingRNA
ENST00000512476	7.9058	7.40365	5.45251	3.11927	4.83416	3.34307	6.72034	2.33364	7.72626	6.92066	3.7655	5.59341	3.15516	3.77e-05	0.00414521	-1.82791	0.0172098	0.0163121	ENSG00000168538	TRAPPC11	trafficking protein particle complex 11	ProteinCodingRNA
ENST00000512747	2.23523	0	3.54811	0	0	0	3.1754	2.08154	3.20675	1.92778	0	2.82123	1.92778	0.0499342	0.0570639	-2.82123	0.000214567	0.0055216	ENSG00000147168	IL2RG	interleukin 2 receptor subunit gamma	ProteinCodingRNA
ENST00000512785	5.22273	4.87364	4.82465	3.90505	3.4686	3.78729	5.17591	4.91137	6.43662	4.97367	3.72032	5.50797	1.25336	0.00051644	0.0331196	-1.78765	0.000480052	0.0108043	ENSG00000152942	RAD17	RAD17 checkpoint clamp loader component	ProteinCodingRNA
ENST00000514760	0.800475	4.42295	5.1485	1.26189	0.741007	0.937164	1.00308	4.40624	3.98357	3.45731	0.980019	3.13096	2.47729	0.00376311	0.0134996	-2.15094	0.00470853	0.00648014	ENSG00000131446	MGAT1	mannosyl (alpha-1,3-)-glycoprotein beta-1,2-N-acetylglucosaminyltransferase	ProteinCodingRNA
ENST00000514908	5.33302	2.05181	6.10329	2.8662	2.51081	2.47866	3.00539	5.84725	5.39792	4.49604	2.61856	4.75019	1.87748	0.00457662	0.0154825	-2.13163	0.00110378	0.0211853	ENSG00000159685	CHCHD6	coiled-coil-helix-coiled-coil-helix domain containing 6	ProteinCodingRNA
ENST00000518218	8.84579	8.84166	7.52391	7.07165	7.72657	6.41207	7.17604	9.23231	9.28779	8.40379	7.0701	8.56538	1.33369	0.00875789	0.023444	-1.49528	0.00938472	0.0107607	ENSG00000171530	TBCA	tubulin folding cofactor A	ProteinCodingRNA
ENST00000518249	6.70173	5.88767	6.24568	3.68748	3.70975	3.96682	6.81346	5.42706	5.99023	6.27836	3.78802	6.07692	2.49034	1.2e-11	5.95e-09	-2.2889	1.05e-06	5.35e-05	ENSG00000105339	DENND3	DENN domain containing 3	ProteinCodingRNA
ENST00000518668	8.06611	8.73917	8.4383	0	0	0	8.03404	7.72742	8.5371	8.41453	0	8.09952	8.41453	6.35e-48	2.81e-44	-8.09952	1.33e-33	8.19e-31	ENSG00000105339	DENND3	DENN domain containing 3	ProteinCodingRNA
ENST00000518733	1.31229	1.36353	2.79556	0	0	0	3.70612	3.30592	3.20675	1.82379	0	3.40626	1.82379	0.0192274	0.0366238	-3.40626	2.76e-06	0.000126355	ENSG00000164683	HEY1	hes related family bHLH transcription factor with YRPW motif 1	ProteinCodingRNA
ENST00000518929	6.89392	7.20263	7.02854	5.96615	5.80864	5.87357	6.78746	7.60101	6.26192	7.0417	5.88279	6.88346	1.15891	2.86e-08	7.52e-06	-1.00067	0.00895351	0.0104053	ENSG00000154263	ABCA10	ATP binding cassette subfamily A member 10	ProteinCodingRNA
ENST00000519511	4.97309	6.16573	5.67019	4.82083	4.86772	3.96682	6.23489	6.15601	6.75522	5.603	4.55179	6.38204	1.05122	0.0274669	0.044083	-1.83025	3.53e-06	0.000156202	ENSG00000113739	STC2	stanniocalcin 2	ProteinCodingRNA
ENST00000519668	4.1141	4.87364	3.81502	3.2309	2.12324	1.50056	5.2914	3.88152	2.57036	4.26759	2.2849	3.91443	1.98269	0.00441464	0.0151135	-1.62953	0.0350092	0.0260024	ENSG00000104218	CSPP1	centrosome and spindle pole associated protein 1	ProteinCodingRNA
ENST00000519977	4.86709	5.49338	3.22036	2.37692	3.17889	3.46759	6.00606	5.05857	3.98357	4.52694	3.0078	5.01607	1.51914	0.0136769	0.0304784	-2.00827	0.000945494	0.0187272	ENSG00000184428	TOP1MT	topoisomerase (DNA) I, mitochondrial	ProteinCodingRNA
ENST00000520311	2.79356	0	5.82945	0	0	0.937164	3.32747	2.90018	4.37562	2.87434	0.312388	3.53442	2.56195	0.0448186	0.0544587	-3.22204	2.97e-05	0.00102322	ENSG00000186106	ANKRD46	ankyrin repeat domain 46	ProteinCodingRNA
ENST00000520728	8.90726	7.50708	6.8763	6.7449	6.89671	6.48755	7.90095	7.85376	7.94447	7.76355	6.70972	7.89973	1.05383	0.0230219	0.0402314	-1.19001	8.65e-10	7.72e-08	ENSG00000164951	PDP1	pyruvate dehyrogenase phosphatase catalytic subunit 1	ProteinCodingRNA
ENST00000520985	4.44406	4.06448	3.22036	3.11927	1.59169	2.6979	4.00577	3.71394	4.25639	3.90963	2.46962	3.99204	1.44001	0.0282515	0.0447091	-1.52241	0.0164495	0.0158414	ENSG00000104613	INTS10	integrator complex subunit 10	ProteinCodingRNA
ENST00000521063	3.68558	3.5864	3.81502	0	0.741007	2.47866	3.81307	2.08154	3.98357	3.69567	1.07322	3.29273	2.62244	0.00577013	0.0180524	-2.2195	0.0446971	0.030364	ENSG00000156170	NDUFAF6	NADH:ubiquinone oxidoreductase complex assembly factor 6	ProteinCodingRNA
ENST00000521548	3.98491	3.92203	2.19087	0	1.88181	0	3.81307	4.74743	4.25639	3.36593	0.62727	4.2723	2.73866	0.011466	0.0275759	-3.64503	1.93e-05	0.000700426	ENSG00000214050	FBXO16	F-box protein 16	ProteinCodingRNA
ENST00000521588	7.59869	8.30207	7.10527	6.90494	5.56446	6.65405	6.97189	7.1376	8.20008	7.66868	6.37448	7.43652	1.2942	0.0114818	0.0275864	-1.06204	0.0477416	0.0315506	ENSG00000104679	R3HCC1	R3H domain and coiled-coil containing 1	ProteinCodingRNA
ENST00000521699	4.75267	6.25758	6.02645	4.15195	4.15247	4.52069	4.96016	5.19213	6.92121	5.6789	4.27504	5.69117	1.40387	0.00256547	0.0104012	-1.41613	0.00894024	0.0103942	ENSG00000160932	LY6E	lymphocyte antigen 6 family member E	ProteinCodingRNA
ENST00000522276	6.27412	3.14823	6.43595	3.68748	3.78194	3.78729	5.05037	3.5243	5.79013	5.2861	3.75224	4.78827	1.53386	0.00861032	0.0231697	-1.03603	0.0472434	0.0313614	ENSG00000156787	TBC1D31	TBC1 domain family member 31	ProteinCodingRNA
ENST00000522502	3.84299	1.36353	1.13001	0.764725	0.741007	0.937164	3.70612	4.56243	3.20675	2.11218	0.814299	3.8251	1.29788	0.0497934	0.056979	-3.0108	8.95e-06	0.00035638	ENSG00000120885	CLU	clusterin	ProteinCodingRNA
ENST00000523213	0.800475	5.96237	2.19087	1.26189	1.59169	0.937164	3.00539	5.90677	5.83244	2.98457	1.26358	4.91486	1.72099	0.0208357	0.0380983	-3.65128	2.12e-06	0.000100394	ENSG00000221886	ZBED8	zinc finger BED-type containing 8	ProteinCodingRNA
ENST00000523638	7.02294	10.0082	9.72265	7.09397	6.72423	7.13913	7.34597	10.2446	9.7155	8.91792	6.98578	9.10203	1.93215	0.00065929	0.0398395	-2.11626	0.000174884	0.00465809	ENSG00000254004	ZNF260	zinc finger protein 260	ProteinCodingRNA
ENST00000523892	6.45575	2.05181	1.13001	1.26189	2.12324	2.22003	3.70612	3.04847	2.57036	3.21252	1.86839	3.10832	1.34414	0.0315279	0.0470026	-1.23993	0.0495614	0.0322574	ENSG00000104419	NDRG1	N-myc downstream regulated 1	ProteinCodingRNA
ENST00000524460	1.98794	4.42295	1.75583	1.26189	0	0	3.32747	1.38753	3.4435	2.72224	0.420629	2.7195	2.30161	0.0196572	0.036987	-2.29887	0.0126777	0.0132515	ENSG00000120451	SNX19	sorting nexin 19	ProteinCodingRNA
ENST00000524618	4.82995	6.55174	3.68773	1.92455	2.51081	2.22003	2.81263	5.28477	6.0982	5.02314	2.21846	4.73187	2.80468	7.71e-05	0.00755024	-2.5134	0.000389561	0.00905759	ENSG00000117640	MTFR1L	mitochondrial fission regulator 1 like	ProteinCodingRNA
ENST00000524679	6.53866	6.37161	5.91719	4.50274	4.93258	1.90469	5.46545	5.94512	5.87353	6.27582	3.78	5.76137	2.49582	0.00576901	0.0180524	-1.98136	0.0432701	0.0297501	ENSG00000111907	TPD52L1	tumor protein D52 like 1	ProteinCodingRNA
ENST00000524948	2.79356	3.5864	2.79556	0.764725	2.33	0.937164	1.00308	1.77587	6.3807	3.05851	1.34396	3.05322	1.71454	0.0402493	0.052137	-1.70926	0.0240767	0.0203921	ENSG00000148926	ADM	adrenomedullin	ProteinCodingRNA
ENST00000524999	2.79356	2.86642	2.52466	0	0	0	2.81263	2.33364	0	2.72822	0	1.71542	2.72822	0.00020012	0.0160366	-1.71542	0.0392792	0.0280198	ENSG00000184588	PDE4B	phosphodiesterase 4B	ProteinCodingRNA
ENST00000525074	0	2.05181	6.96133	1.63094	1.22816	1.50056	6.54525	2.08154	1.4041	3.00438	1.45322	3.34363	1.55116	0.0429598	0.053504	-1.89041	0.00632458	0.00808406	ENSG00000110171	TRIM3	tripartite motif containing 3	ProteinCodingRNA
ENST00000525078	4.1141	6.31572	4.99565	3.83611	4.53321	2.47866	5.21544	4.03164	6.35191	5.14182	3.61599	5.19967	1.52583	0.0490387	0.0566496	-1.58367	0.0424761	0.0294381	ENSG00000170242	USP47	ubiquitin specific peptidase 47	ProteinCodingRNA
ENST00000525315	4.6284	7.00477	6.9052	4.20759	4.15247	4.82999	5.21544	4.83173	6.92121	6.17946	4.39669	5.65613	1.78277	0.0023688	0.00983017	-1.25944	0.0238715	0.0202602	ENSG00000164733	CTSB	cathepsin B	ProteinCodingRNA
ENST00000525366	0.800475	5.49338	5.19605	0.764725	0.741007	0.937164	3.1754	0.854513	4.68358	3.82997	0.814299	2.9045	3.01567	0.00110696	0.00577973	-2.0902	0.0072317	0.00888365	ENSG00000149476	TKFC	triokinase and FMN cyclase	ProteinCodingRNA
ENST00000525493	7.69994	7.10709	6.02645	5.3272	5.85957	5.98194	7.70657	5.94512	8.15911	6.94449	5.72291	7.27027	1.22159	0.00760169	0.0215107	-1.54736	0.00338	0.00503443	ENSG00000050165	DKK3	dickkopf WNT signaling pathway inhibitor 3	ProteinCodingRNA
ENST00000525876	7.9147	6.71186	3.22036	5.02046	4.03921	4.12645	8.01736	7.30915	6.40893	5.94897	4.39538	7.24515	1.5536	0.0172325	0.0344581	-2.84977	1.25e-07	7.76e-06	ENSG00000149257	SERPINH1	serpin family H member 1	ProteinCodingRNA
ENST00000526049	1.68931	7.91701	7.69916	1.26189	1.22816	1.90469	1.00308	8.31195	6.26192	5.76849	1.46491	5.19231	4.30358	7.82e-05	0.00764218	-3.7274	0.0001173	0.00333476	ENSG00000131871	SELENOS	selenoprotein S	ProteinCodingRNA
ENST00000526171	2.79356	4.87364	3.54811	1.63094	2.67146	1.90469	3.32747	6.33997	2.57036	3.73844	2.06903	4.07927	1.66941	0.0167895	0.0339631	-2.01024	0.00630029	0.00806426	ENSG00000149792	MRPL49	mitochondrial ribosomal protein L49	ProteinCodingRNA
ENST00000526551	3.59993	2.51586	4.69825	2.16839	0	0	3.59061	4.23107	3.4435	3.60468	0.722798	3.75506	2.88188	0.0189263	0.0363191	-3.03226	0.00468242	0.00645648	ENSG00000154134	ROBO3	roundabout guidance receptor 3	ProteinCodingRNA
ENST00000526580	6.26023	7.09053	6.29018	4.89049	5.62459	5.08455	6.09353	6.66121	6.51663	6.54698	5.19988	6.42379	1.34711	0.000663608	0.0399432	-1.22392	0.000596168	0.0129346	ENSG00000198431	TXNRD1	thioredoxin reductase 1	ProteinCodingRNA
ENST00000526691	11.6378	11.2927	11.6117	9.50642	9.21382	8.89686	10.6209	12.055	10.0673	11.514	9.2057	10.9144	2.30832	1.91e-29	3.9e-26	-1.70867	0.000265303	0.00657987	ENSG00000198431	TXNRD1	thioredoxin reductase 1	ProteinCodingRNA
ENST00000527536	1.31229	9.32123	2.79556	1.26189	1.22816	2.88817	3.1754	3.30592	4.37562	4.47636	1.79274	3.61898	2.68362	0.0161769	0.0333515	-1.82624	0.0233705	0.0199946	ENSG00000029363	BCLAF1	BCL2 associated transcription factor 1	ProteinCodingRNA
ENST00000527688	9.89456	9.71875	9.7607	9.45131	7.94668	7.4942	10.2034	11.9359	9.74348	9.79133	8.2974	10.6276	1.49394	0.0194071	0.0367941	-2.3302	0.0010042	0.0196301	ENSG00000198431	TXNRD1	thioredoxin reductase 1	ProteinCodingRNA
ENST00000527784	6.70173	6.83625	6.98859	0	0	0	5.70648	5.92607	0	6.84219	0	3.87752	6.84219	7.73e-32	1.8e-28	-3.87752	0.00193789	0.0329931	ENSG00000149179	C11orf49	chromosome 11 open reading frame 49	ProteinCodingRNA
ENST00000527791	6.45575	5.59078	5.88853	4.85608	4.30725	4.96288	7.19594	6.03676	6.59244	5.97836	4.70874	6.60838	1.26962	0.000725282	0.0425521	-1.89964	7.98e-06	0.000322225	ENSG00000118181	RPS25	ribosomal protein S25	ProteinCodingRNA
ENST00000528577	6.7817	0	2.52466	1.63094	2.33	1.50056	3.32747	3.04847	3.64682	3.10212	1.8205	3.34092	1.28162	0.0408071	0.0524377	-1.52042	0.017516	0.0165012	ENSG00000118515	SGK1	serum/glucocorticoid regulated kinase 1	ProteinCodingRNA
ENST00000528770	5.55409	0	6.19976	0	0	0	0	4.8721	5.99023	3.91795	0	3.62078	3.91795	0.0137804	0.0306081	-3.62078	0.00658213	0.00833276	ENSG00000177106	EPS8L2	EPS8 like 2	ProteinCodingRNA
ENST00000528927	1.68931	2.51586	4.5597	0	0	0	3.00539	3.18293	2.57036	2.92162	0	2.91956	2.92162	0.00146838	0.00709913	-2.91956	6.99e-05	0.00214977	ENSG00000185101	ANO9	anoctamin 9	ProteinCodingRNA
ENST00000529244	1.31229	2.86642	1.75583	0	0	0	0	3.5243	3.64682	1.97818	0	2.39038	1.97818	0.0121161	0.0284759	-2.39038	0.0205336	0.0183872	ENSG00000175294	CATSPER1	cation channel sperm associated 1	ProteinCodingRNA
ENST00000529630	3.84299	2.05181	1.13001	0.764725	0.741007	0.937164	2.00462	3.88152	1.4041	2.3416	0.814299	2.43008	1.52731	0.0282256	0.0446892	-1.61578	0.0195825	0.017802	ENSG00000185122	HSF1	heat shock transcription factor 1	ProteinCodingRNA
ENST00000529833	2.79356	3.14823	2.19087	1.26189	0	1.50056	3.00539	3.95853	2.92336	2.71089	0.920815	3.29576	1.79007	0.021982	0.0393001	-2.37495	0.001668	0.0293488	ENSG00000181135	ZNF707	zinc finger protein 707	ProteinCodingRNA
ENST00000530064	7.09515	2.05181	1.13001	0	0	0	1.58907	1.38753	1.4041	3.42566	0	1.46023	3.42566	0.0213029	0.0385818	-1.46023	0.0408365	0.0287286	ENSG00000205531	NAP1L4	nucleosome assembly protein 1 like 4	ProteinCodingRNA
ENST00000530156	3.41167	1.36353	4.04017	0	0	0	2.5901	1.38753	2.57036	2.93845	0	2.18266	2.93845	0.000536243	0.034055	-2.18266	0.00425423	0.00600568	ENSG00000110315	RNF141	ring finger protein 141	ProteinCodingRNA
ENST00000530496	4.2885	8.50935	8.28181	6.14781	5.56446	5.57449	7.925	5.86736	6.86118	7.02655	5.76225	6.88451	1.2643	0.0262362	0.0430759	-1.12226	0.0248598	0.0208403	ENSG00000110768	GTF2H1	general transcription factor IIH subunit 1	ProteinCodingRNA
ENST00000531004	4.86709	1.36353	6.05252	0	1.22816	0	5.00597	4.70335	2.57036	4.09438	0.409388	4.09323	3.68499	0.00147312	0.00711099	-3.68384	2.13e-05	0.000762928	ENSG00000134575	ACP2	acid phosphatase 2, lysosomal	ProteinCodingRNA
ENST00000531278	4.53917	2.51586	2.19087	1.92455	1.59169	1.50056	2.32686	5.22368	2.57036	3.08197	1.67227	3.37363	1.4097	0.0284757	0.0448773	-1.70137	0.0127878	0.0133372	ENSG00000168958	MFF	mitochondrial fission factor	ProteinCodingRNA
ENST00000531393	9.65014	9.31055	9.85074	8.62155	6.00239	6.12116	9.29847	9.44463	9.88586	9.60381	6.91504	9.54299	2.68877	0.00348611	0.012813	-2.62795	0.00478866	0.00655749	ENSG00000177106	EPS8L2	EPS8 like 2	ProteinCodingRNA
ENST00000534191	0.800475	4.62041	1.13001	0	0	0	1.00308	2.54816	1.4041	2.18363	0	1.65178	2.18363	0.0297383	0.0457523	-1.65178	0.0253727	0.0211167	ENSG00000177685	CRACR2B	calcium release activated channel regulator 2B	ProteinCodingRNA
ENST00000534242	5.45999	6.45158	5.73602	3.90505	5.08303	4.78283	5.86403	5.50615	6.61685	5.88253	4.59031	5.99568	1.29222	0.00879441	0.0235143	-1.40537	0.00562735	0.00740331	ENSG00000179526	SHARPIN	SHANK associated RH domain interactor	ProteinCodingRNA
ENST00000534255	5.22273	5.33372	6.65596	3.90505	2.67146	4.46202	5.52959	5.34338	7.26798	5.73747	3.67951	6.04698	2.05796	0.00208893	0.00907237	-2.36747	0.000893464	0.0179107	ENSG00000235173	HGH1	HGH1 homolog	ProteinCodingRNA
ENST00000534511	7.24375	5.49338	4.5597	4.89049	4.69152	4.52069	5.05037	6.52858	6.02713	5.76561	4.7009	5.86869	1.06471	0.0415852	0.0527747	-1.16779	0.00792389	0.00952154	ENSG00000050165	DKK3	dickkopf WNT signaling pathway inhibitor 3	ProteinCodingRNA
ENST00000534808	3.68558	0	3.22036	0	0	0	5.13526	2.90018	0	2.30198	0	2.67848	2.30198	0.0269801	0.043703	-2.67848	0.0121606	0.0128693	ENSG00000110514	MADD	MAP kinase activating death domain	ProteinCodingRNA
ENST00000534989	2.79356	3.14823	8.32523	1.63094	2.33	1.50056	7.7476	2.33364	3.20675	4.75567	1.8205	4.42933	2.93518	0.00216019	0.00927414	-2.60883	0.00123663	0.0231696	ENSG00000135775	COG2	component of oligomeric golgi complex 2	ProteinCodingRNA
ENST00000535286	7.17136	7.17148	4.88393	2.8662	3.63376	3.20678	3.70612	5.19213	6.16593	6.40892	3.23558	5.0214	3.17335	6.05e-07	0.000116714	-1.78582	0.00369767	0.00539546	ENSG00000083544	TDRD3	tudor domain containing 3	ProteinCodingRNA
ENST00000535768	6.47993	6.87543	7.30282	6.53255	5.48018	5.42891	8.46557	8.20933	7.22099	6.88606	5.81388	7.96529	1.07218	0.025886	0.0427605	-2.15141	1.92e-05	0.000696723	ENSG00000168003	SLC3A2	solute carrier family 3 member 2	ProteinCodingRNA
ENST00000535774	5.53114	4.19412	5.04842	3.607	1.22816	2.88817	5.17591	4.46021	3.98357	4.92456	2.57445	4.5399	2.35011	0.00330043	0.0123405	-1.96545	0.0178105	0.0166907	ENSG00000006831	ADIPOR2	adiponectin receptor 2	ProteinCodingRNA
ENST00000536068	3.1951	2.05181	1.13001	0	0	0	1.58907	6.15601	0	2.12564	0	2.58169	2.12564	0.00868992	0.0233213	-2.58169	0.037034	0.026971	ENSG00000149050	ZNF214	zinc finger protein 214	ProteinCodingRNA
ENST00000536222	5.03967	3.76395	4.3232	3.11927	3.70975	3.20678	4.17574	4.40624	4.68358	4.3756	3.34527	4.42186	1.03034	0.0277056	0.0442944	-1.07659	0.0169828	0.0161761	ENSG00000082641	NFE2L1	nuclear factor, erythroid 2 like 1	ProteinCodingRNA
ENST00000536680	6.53866	7.72656	3.02354	4.41091	1.59169	2.6979	6.29148	6.83467	7.20497	5.76292	2.90017	6.77704	2.86275	0.00644549	0.0193359	-3.87688	7.73e-06	0.000313237	ENSG00000121988	ZRANB3	zinc finger RANBP2-type containing 3	ProteinCodingRNA
ENST00000536953	4.39405	2.86642	3.02354	0	1.22816	1.50056	3.59061	3.5243	3.825	3.428	0.909574	3.64664	2.51843	0.00138106	0.00681229	-2.73706	6.5e-05	0.00201601	ENSG00000177981	ASB8	ankyrin repeat and SOCS box containing 8	ProteinCodingRNA
ENST00000536969	3.1951	3.5864	1.13001	1.63094	0.741007	0.937164	3.32747	1.38753	3.20675	2.63717	1.10304	2.64058	1.53413	0.0352823	0.0494742	-1.53755	0.0430186	0.0296453	ENSG00000068079	IFI35	interferon induced protein 35	ProteinCodingRNA
ENST00000537541	5.03967	0	6.77033	0	0	0	0	6.25092	6.61685	3.93667	0	4.28926	3.93667	0.0211695	0.0384498	-4.28926	0.00513662	0.00691574	ENSG00000205133	TRIQK	triple QxxK/R motif containing	ProteinCodingRNA
ENST00000537839	3.84299	1.36353	3.39352	1.63094	0	0	2.32686	2.33364	3.20675	2.86668	0.543645	2.62241	2.32304	0.0266907	0.0434941	-2.07877	0.0362906	0.0266364	ENSG00000168003	SLC3A2	solute carrier family 3 member 2	ProteinCodingRNA
ENST00000537947	7.13376	5.08898	7.73984	4.89049	5.54384	5.16031	7.65718	6.99864	5.83244	6.65419	5.19822	6.82942	1.45598	0.00821293	0.0225465	-1.6312	0.000907667	0.0181346	ENSG00000214530	STARD10	StAR related lipid transfer domain containing 10	ProteinCodingRNA
ENST00000538105	5.00676	2.51586	6.60402	3.97085	2.67146	2.6979	5.62074	4.98685	4.12642	4.70888	3.1134	4.91134	1.59548	0.0248373	0.0418516	-1.79793	0.00490835	0.00668438	ENSG00000100445	SDR39U1	short chain dehydrogenase/reductase family 39U member 1	ProteinCodingRNA
ENST00000538326	5.35933	0	7.33504	0	0	0	5.73396	5.84725	5.99023	4.23146	0	5.85715	4.23146	0.0260961	0.0429231	-5.85715	3.36e-18	7.49e-16	ENSG00000103313	MEFV	MEFV, pyrin innate immunity regulator	ProteinCodingRNA
ENST00000538822	2.44627	2.05181	3.02354	1.63094	0	0.937164	2.32686	2.54816	3.4435	2.50721	0.856033	2.77284	1.65117	0.0495234	0.0568879	-1.91681	0.0237078	0.0201778	ENSG00000111203	ITFG2	integrin alpha FG-GAP repeat containing 2	ProteinCodingRNA
ENST00000538838	6.12878	4.19412	4.99565	4.45755	2.51081	3.34307	5.46545	4.9496	5.39792	5.10618	3.43714	5.27099	1.66904	0.0259658	0.0428217	-1.83385	0.00684427	0.00857312	ENSG00000070269	TMEM260	transmembrane protein 260	ProteinCodingRNA
ENST00000539593	5.64243	6.22761	6.07813	5.3272	2.94737	3.58221	5.39833	6.89469	7.25248	5.98272	3.95226	6.51517	2.03046	0.0166672	0.0338087	-2.56291	0.00303703	0.0464218	ENSG00000136003	ISCU	iron-sulfur cluster assembly enzyme	ProteinCodingRNA
ENST00000539702	3.68558	1.36353	3.81502	0.764725	0.741007	0.937164	4.59086	3.62224	0	2.95471	0.814299	2.7377	2.14041	0.00221369	0.00941737	-1.9234	0.00772128	0.00933596	ENSG00000013573	DDX11	DEAD/H-box helicase 11	ProteinCodingRNA
ENST00000540367	7.15644	1.36353	7.10527	0.764725	1.59169	0	7.30074	2.08154	7.01602	5.20841	0.785472	5.4661	4.42294	0.000526674	0.0335561	-4.68063	1.14e-05	0.000441865	ENSG00000110090	CPT1A	carnitine palmitoyltransferase 1A	ProteinCodingRNA
ENST00000540744	6.49187	8.87104	10.3312	7.19379	7.25478	6.17695	10.2869	8.74862	8.56245	8.5647	6.87517	9.19933	1.68953	0.00714559	0.0207447	-2.32416	2.15e-05	0.000768431	ENSG00000213020	ZNF611	zinc finger protein 611	ProteinCodingRNA
ENST00000540809	6.27412	6.42541	6.10329	3.43117	5.21926	5.16031	6.176	5.90677	7.13909	6.26761	4.60358	6.40728	1.66402	0.0058356	0.0181764	-1.8037	0.00670008	0.00844943	ENSG00000111752	PHC1	polyhomeotic homolog 1	ProteinCodingRNA
ENST00000541132	4.58448	4.19412	4.23488	2.7208	3.06777	3.20678	3.81307	3.71394	4.68358	4.33783	2.99845	4.0702	1.33938	0.00162787	0.00763434	-1.07175	0.0331722	0.0251476	ENSG00000172613	RAD9A	RAD9 checkpoint clamp component A	ProteinCodingRNA
ENST00000541488	2.44627	5.02071	6.63885	3.33451	1.88181	1.90469	4.59086	5.34338	2.10201	4.70194	2.37367	4.01208	2.32827	0.00571645	0.0179439	-1.63841	0.0294959	0.0232903	ENSG00000253729	PRKDC	protein kinase, DNA-activated, catalytic polypeptide	ProteinCodingRNA
ENST00000541779	5.38516	2.05181	8.68323	2.16839	1.59169	3.05625	8.07222	4.29185	1.4041	5.3734	2.27211	4.58939	3.10129	0.00168061	0.0078167	-2.31728	0.00337507	0.00503051	ENSG00000198121	LPAR1	lysophosphatidic acid receptor 1	ProteinCodingRNA
ENST00000541935	4.6284	3.14823	3.02354	1.26189	1.88181	2.22003	3.32747	4.23107	4.58805	3.60006	1.78791	4.04886	1.81215	0.0054754	0.0174549	-2.26095	0.000224571	0.00572581	ENSG00000134531	EMP1	epithelial membrane protein 1	ProteinCodingRNA
ENST00000542060	4.2885	6.50253	2.52466	3.2309	2.12324	2.22003	2.00462	4.03164	7.20497	4.43856	2.52473	4.41375	1.91384	0.0101402	0.0256614	-1.88902	0.00903893	0.0104773	ENSG00000135823	STX6	syntaxin 6	ProteinCodingRNA
ENST00000542794	6.03399	5.68202	1.75583	1.63094	2.67146	0.937164	3.70612	5.15989	3.98357	4.49061	1.74652	4.28319	2.74409	0.00229949	0.00966541	-2.53667	0.0007487	0.0155337	ENSG00000167985	SDHAF2	succinate dehydrogenase complex assembly factor 2	ProteinCodingRNA
ENST00000542826	3.07326	7.86928	7.45717	3.83611	5.21926	4.73408	5.59099	4.35018	7.81332	6.13324	4.59648	5.91817	1.53675	0.0220434	0.0393541	-1.32168	0.0398418	0.0282658	ENSG00000198920	KIAA0753	KIAA0753	ProteinCodingRNA
ENST00000543867	4.53917	4.19412	4.23488	1.26189	0	1.50056	3.70612	4.16761	1.4041	4.32273	0.920815	3.09261	3.40191	2.61e-08	6.93e-06	-2.1718	0.00882947	0.0102983	ENSG00000126460	PRRG2	proline rich and Gla domain 2	ProteinCodingRNA
ENST00000543940	2.63034	1.36353	3.02354	0.764725	0.741007	0.937164	2.81263	1.38753	2.92336	2.33913	0.814299	2.37451	1.52484	0.0222394	0.0395544	-1.56021	0.0315653	0.0243391	ENSG00000111361	EIF2B1	eukaryotic translation initiation factor 2B subunit alpha	ProteinCodingRNA
ENST00000544458	2.63034	4.06448	5.09933	2.16839	3.17889	1.50056	4.09326	4.29185	4.12642	3.93138	2.28261	4.17051	1.64877	0.0351135	0.049405	-1.8879	0.00363184	0.00532028	ENSG00000131941	RHPN2	rhophilin Rho GTPase binding protein 2	ProteinCodingRNA
ENST00000544547	9.0574	6.6454	9.02023	7.13042	6.74244	6.21298	9.99484	4.16761	9.38692	8.24101	6.69528	7.84979	1.54573	0.00496088	0.0163586	-1.15451	0.0257736	0.0213257	ENSG00000169756	LIMS1	LIM zinc finger domain containing 1	ProteinCodingRNA
ENST00000544594	3.59993	3.38388	3.93198	1.92455	2.67146	2.6979	3.00539	4.74743	3.64682	3.6386	2.4313	3.79988	1.2073	0.0234141	0.0406784	-1.36858	0.0240366	0.0203707	ENSG00000149357	LAMTOR1	late endosomal/lysosomal adaptor, MAPK and MTOR activator 1	ProteinCodingRNA
ENST00000546856	7.11844	7.09053	8.10626	6.93821	6.07602	6.28244	7.80055	7.50157	7.58494	7.43841	6.43222	7.62902	1.00618	0.0178818	0.0352218	-1.1968	0.000329796	0.00789343	ENSG00000135480	KRT7	keratin 7	ProteinCodingRNA
ENST00000546910	3.1951	3.76395	3.02354	1.63094	1.59169	0	5.62074	5.37182	4.25639	3.32753	1.07421	5.08298	2.25332	0.00234861	0.00977001	-4.00878	5.61e-09	4.42e-07	ENSG00000258227	CLEC5A	C-type lectin domain containing 5A	ProteinCodingRNA
ENST00000547026	7.6792	7.55614	7.36655	6.80024	5.39066	5.68122	5.49787	8.8707	8.09105	7.53397	5.95738	7.48654	1.57659	0.00131854	0.00657842	-1.52917	0.0208229	0.0185443	ENSG00000167528	ZNF641	zinc finger protein 641	ProteinCodingRNA
ENST00000547256	6.27412	6.22761	6.10329	3.2309	2.12324	3.58221	7.10414	7.25674	3.20675	6.20167	2.97878	5.85588	3.22289	1.78e-14	1.25e-11	-2.87709	0.000265777	0.00658997	ENSG00000050426	LETMD1	LETM1 domain containing 1	ProteinCodingRNA
ENST00000547488	3.98491	5.02071	4.63064	2.55908	3.17889	3.05625	4.70636	3.95853	5.28059	4.54542	2.93141	4.6485	1.61401	0.00103337	0.00547053	-1.71709	0.0010559	0.020423	ENSG00000139625	MAP3K12	mitogen-activated protein kinase kinase kinase 12	ProteinCodingRNA
ENST00000547718	6.47993	3.5864	6.02645	1.63094	0.741007	0.937164	6.52965	0	5.95237	5.36426	1.10304	4.16067	4.26122	1.11e-07	2.59e-05	-3.05764	0.00246979	0.0397891	ENSG00000135119	RNFT2	ring finger protein, transmembrane 2	ProteinCodingRNA
ENST00000547747	3.1951	5.4421	4.94087	2.16839	2.33	0	3.32747	3.88152	3.825	4.52602	1.49946	3.678	3.02656	0.000901301	0.0495551	-2.17853	0.00866154	0.0101553	ENSG00000258315	C17orf49	chromosome 17 open reading frame 49	ProteinCodingRNA
ENST00000547773	6.74227	7.27768	6.84681	6.04464	6.28918	5.08455	7.23494	7.06979	7.74852	6.95559	5.80612	7.35108	1.14946	0.00795368	0.0221294	-1.54496	0.000444604	0.0101319	ENSG00000187109	NAP1L1	nucleosome assembly protein 1 like 1	ProteinCodingRNA
ENST00000548445	4.90329	3.76395	4.63064	2.8662	3.55354	3.46759	3.46503	5.34338	4.93723	4.43263	3.29578	4.58188	1.13685	0.01311	0.0297097	-1.2861	0.019805	0.0179391	ENSG00000172602	RND1	Rho family GTPase 1	ProteinCodingRNA
ENST00000548852	8.46776	5.80889	5.37199	5.60096	4.90051	5.12293	7.76102	7.62483	4.68358	6.54955	5.20813	6.68981	1.34141	0.0219416	0.0392818	-1.48168	0.0109978	0.0120016	ENSG00000111144	LTA4H	leukotriene A4 hydrolase	ProteinCodingRNA
ENST00000549472	4.23268	4.52506	4.14081	3.33451	2.51081	2.88817	4.32778	4.23107	4.58805	4.29951	2.91116	4.3823	1.38835	0.00322169	0.0121354	-1.47113	0.00208685	0.0349185	ENSG00000065361	ERBB3	erb-b2 receptor tyrosine kinase 3	ProteinCodingRNA
ENST00000549490	4.23268	4.70985	4.63064	2.7208	3.17889	4.2001	4.09326	4.65789	6.3807	4.52439	3.3666	5.04395	1.15779	0.04782	0.0558992	-1.67736	0.016222	0.0156827	ENSG00000177889	UBE2N	ubiquitin conjugating enzyme E2 N	ProteinCodingRNA
ENST00000549672	4.39405	6.39876	6.45562	1.92455	1.22816	0	3.46503	5.31437	2.92336	5.74948	1.0509	3.90092	4.69857	6.48e-09	1.93e-06	-2.85002	0.00119238	0.0225309	ENSG00000065361	ERBB3	erb-b2 receptor tyrosine kinase 3	ProteinCodingRNA
ENST00000549945	6.49187	6.81625	3.54811	4.03378	3.97907	3.96682	5.39833	3.80016	6.49045	5.61874	3.99322	5.22965	1.62552	0.00657177	0.0195686	-1.23643	0.0250225	0.0209304	ENSG00000076067	RBMS2	RNA binding motif single stranded interacting protein 2	ProteinCodingRNA
ENST00000550160	3.84299	4.42295	3.81502	3.2309	2.51081	2.88817	4.59086	4.23107	3.64682	4.02699	2.87663	4.15625	1.15036	0.0204582	0.0377225	-1.27962	0.00894489	0.0103961	ENSG00000111596	CNOT2	CCR4-NOT transcription complex subunit 2	ProteinCodingRNA
ENST00000550715	4.6284	4.31307	5.1485	3.52177	3.28206	3.68839	5.64989	3.5243	5.45318	4.69666	3.49741	4.87579	1.19925	0.00278369	0.0109803	-1.37839	0.0129217	0.0134359	ENSG00000050426	LETMD1	LETM1 domain containing 1	ProteinCodingRNA
ENST00000551150	8.53853	10.5764	10.2838	7.00255	6.10445	8.76049	10.7834	10.0702	9.91322	9.7996	7.28917	10.2556	2.51043	0.00315748	0.0119659	-2.96643	0.000135857	0.00376519	ENSG00000089157	RPLP0	ribosomal protein lateral stalk subunit P0	ProteinCodingRNA
ENST00000552185	4.86709	5.96237	5.82945	4.58907	4.35536	4.57707	6.1959	5.58113	7.23682	5.55297	4.50717	6.33795	1.0458	0.00827101	0.0226266	-1.83078	0.000138982	0.00384017	ENSG00000076685	NT5C2	5-nucleotidase, cytosolic II	ProteinCodingRNA
ENST00000552490	6.60611	10.843	11.4109	8.06251	7.22918	7.65344	7.22528	8.93166	11.8575	9.62002	7.64838	9.33813	1.97164	0.00184337	0.00833596	-1.68975	0.00477103	0.0065439	ENSG00000063046	EIF4B	eukaryotic translation initiation factor 4B	ProteinCodingRNA
ENST00000553950	4.58448	5.15417	4.94087	3.68748	0.741007	0.937164	4.39818	5.09314	4.58805	4.89317	1.78855	4.69312	3.10462	0.0119905	0.0282917	-2.90457	0.021293	0.0188199	ENSG00000182199	SHMT2	serine hydroxymethyltransferase 2	ProteinCodingRNA
ENST00000554021	2.79356	0	3.39352	0	0	0	3.1754	2.90018	0	2.06236	0	2.02519	2.06236	0.0359131	0.049956	-2.02519	0.020638	0.0184495	ENSG00000100650	SRSF5	serine and arginine rich splicing factor 5	ProteinCodingRNA
ENST00000554464	4.2885	1.36353	1.13001	0.764725	0.741007	0.937164	4.52945	3.18293	1.4041	2.26068	0.814299	3.03883	1.44638	0.0326327	0.0477361	-2.22453	0.00219745	0.0363938	ENSG00000119720	NRDE2	NRDE-2, necessary for RNA interference, domain containing	ProteinCodingRNA
ENST00000554602	1.98794	2.86642	2.52466	0.764725	0.741007	1.50056	2.5901	3.71394	2.92336	2.45967	1.0021	3.0758	1.45758	0.0434779	0.0537485	-2.0737	0.00272044	0.0428095	ENSG00000100722	ZC3H14	zinc finger CCCH-type containing 14	ProteinCodingRNA
ENST00000554700	3.07326	4.31307	3.54811	0	0	0	4.64977	2.90018	4.85753	3.64482	0	4.13583	3.64482	9.77e-07	0.000178214	-4.13583	2.35e-07	1.38e-05	ENSG00000066455	GOLGA5	golgin A5	ProteinCodingRNA
ENST00000554972	5.1033	3.38388	5.94529	3.33451	3.17889	3.46759	4.91284	3.30592	5.08452	4.81083	3.327	4.43443	1.48383	0.00707698	0.0206147	-1.10743	0.0345607	0.0257876	ENSG00000119685	TTLL5	tubulin tyrosine ligase like 5	ProteinCodingRNA
ENST00000555563	5.64243	5.15417	5.9999	3.43117	3.70975	4.52069	4.59086	4.29185	7.22099	5.59883	3.8872	5.3679	1.71163	0.000170772	0.0142684	-1.4807	0.0229296	0.0197636	ENSG00000182199	SHMT2	serine hydroxymethyltransferase 2	ProteinCodingRNA

## Sheet: TTR-lncRNAs
Transcript_ID	TTR1	TTR2	TTR3	High1	High2	High3	Low1	Low2	Low3	TTR	High	Low	TTR_vs_High_log2FoldChange	TTR_vs_High_Pvalue	TTR_vs_High_FDR	High_vs_Low_log2FoldChange	High_vs_Low_Pvalue	High_vs_Low_FDR	Gene_id	Symbol	Description	Database_source	Database_source
ENST00000229465	0.800475	1.36353	0	2.8662	2.12324	1.90469	0	0	0	2.29804	0.721334	0	-1.57671	0.0453464	0.0547926	2.29804	0.00434899	0.00610376	ENSG00000232774	FLJ22447	uncharacterized LOC400221	ENST00000556347	Known_LncRNA
ENST00000382488	0	0	0	2.37692	1.59169	2.47866	0	0	0	2.14909	0	0	-2.14909	0.00919138	0.0241297	2.14909	0.00754902	0.00918255	ENSG00000205959	AC105345.1	---	---	Known_LncRNA
ENST00000412393	4.34224	4.06448	5.19605	4.82083	6.01742	5.85088	2.5901	3.88152	4.48574	5.56304	4.53426	3.65245	-1.02879	0.0454216	0.0548415	1.91059	0.00224502	0.0369687	ENSG00000232931	LINC00342	long intergenic non-protein coding RNA 342	---	Known_LncRNA
ENST00000419531	3.98491	4.42295	4.14081	3.43117	2.94737	2.6979	3.46503	4.16761	4.77318	3.02548	4.18289	4.13527	1.15741	0.015168	0.0322554	-1.10979	0.0392688	0.0280198	ENSG00000234807	LINC01135	long intergenic non-protein coding RNA 1135	ENST00000371222	Known_LncRNA
ENST00000433747	1.98794	0	0	3.43117	2.67146	3.96682	2.00462	0	0	3.35648	0.662646	0.668207	-2.69384	0.00768958	0.0216682	2.68828	0.0063312	0.00808877	ENSG00000234129	AC073529.1	---	ENST00000380763,ENST00000321143,ENST00000380762	Known_LncRNA
ENST00000437621	7.52508	7.81991	7.5877	0	1.22816	0	6.38112	6.66121	0	0.409388	7.64423	4.34745	7.23484	1.39019e-42	5.01608e-39	-3.93806	0.00499753	0.00677556	ENSG00000230487	PSMG3-AS1	PSMG3 antisense RNA 1 (head to head)	ENST00000252329,ENST00000404674,ENST00000288607	Known_LncRNA
ENST00000453426	3.76643	5.02071	4.5597	0	0	2.6979	4.09326	3.80016	4.68358	0.8993	4.44895	4.19233	3.54965	0.0122431	0.0286609	-3.29303	0.0163162	0.0157472	ENSG00000204261	PSMB8-AS1	PSMB8 antisense RNA 1 (head to head)	ENST00000486332,ENST00000354258,ENST00000395339,ENST00000490613,ENST00000487296,ENST00000374881,ENST00000395330,ENST00000374882,ENST00000484003,ENST00000414474	Known_LncRNA
ENST00000454588	0	0	0	1.63094	1.88181	1.50056	0	0	0	1.6711	0	0	-1.6711	0.0364664	0.0501451	1.6711	0.0314193	0.0242619	ENSG00000227192	AL023581.2	---	---	Known_LncRNA
ENST00000457636	0	0	0	3.11927	0.741007	2.22003	0	0	0	2.02677	0	0	-2.02677	0.026918	0.0436724	2.02677	0.0186027	0.0171884	ENSG00000228106	AL392172.1	---	---	Known_LncRNA
ENST00000457955	3.41167	3.14823	2.19087	0	0	0	0	3.80016	2.92336	0	2.91692	2.24117	2.91692	0.000119805	0.0107716	-2.24117	0.0278991	0.0224955	ENSG00000228106	AL392172.1	---	---	Known_LncRNA
ENST00000484679	3.9157	4.19412	3.02354	4.58907	5.11133	4.73408	4.17574	3.04847	2.57036	4.81149	3.71112	3.26486	-1.10037	0.0146688	0.0315888	1.54664	0.00812239	0.00969403	ENSG00000240241	AC108752.1	---	---	Known_LncRNA
ENST00000507933	3.84299	3.92203	3.22036	2.55908	2.816	1.90469	4.09326	3.62224	3.98357	2.42659	3.66179	3.89969	1.2352	0.0268352	0.0435845	-1.4731	0.00759113	0.00922073	ENSG00000251676	SNHG27	small nucleolar RNA host gene 27	---	Known_LncRNA
ENST00000522213	0	0	0	1.92455	2.67146	1.90469	0	0	0	2.1669	0	0	-2.1669	0.00822955	0.0225672	2.1669	0.00680273	0.00853742	ENSG00000254367	AC087269.1	---	ENST00000276282	Known_LncRNA
ENST00000555578	4.93861	3.92203	4.48509	2.8662	3.4686	3.96682	4.46531	4.35018	4.58805	3.43387	4.44858	4.46785	1.01471	0.0383796	0.051253	-1.03398	0.0309485	0.0240102	ENSG00000258701	LINC00638	long intergenic non-protein coding RNA 638	---	Known_LncRNA
ENST00000556617	0	0	0	2.7208	1.88181	1.50056	0	0	0	2.03439	0	0	-2.03439	0.0146599	0.0315844	2.03439	0.0116412	0.0124911	ENSG00000258537	FRMD6-AS2	FRMD6 antisense RNA 2	ENST00000556137,ENST00000557001,ENST00000555952,ENST00000557103,ENST00000356218,ENST00000554745	Known_LncRNA
ENST00000556652	3.9157	2.05181	3.93198	4.45755	4.93258	4.68361	3.32747	3.71394	3.4435	4.69125	3.29983	3.49497	-1.39142	0.0258833	0.0427605	1.19628	0.00331269	0.0496048	ENSG00000258976	AC013451.2	---	ENST00000557425,ENST00000556690,ENST00000553939,ENST00000261978	Known_LncRNA
ENST00000564287	4.44406	4.19412	3.81502	3.68748	2.12324	2.6979	4.59086	4.40624	5.50641	2.83621	4.15107	4.83451	1.31486	0.0413253	0.0526888	-1.9983	0.00205576	0.0345046	ENSG00000260805	AC092803.2	---	---	Known_LncRNA
ENST00000570945	7.6206	7.91701	5.97286	5.40066	5.24503	4.337	8.10942	6.75055	7.48241	4.99423	7.17016	7.44746	2.17593	0.000123165	0.0110015	-2.45323	7.38303e-07	3.91631e-05	ENSG00000262454	MIR193BHG	MIR193B host gene	---	Known_LncRNA
ENST00000578206	0	0	0	3.76371	4.03921	3.87984	2.00462	0	0	3.89426	0	0.668207	-3.89426	1.12249e-07	2.61744e-05	3.22605	6.79254e-05	0.00209561	ENSG00000227036	LINC00511	long intergenic non-protein coding RNA 511	---	Known_LncRNA
ENST00000583416	2.94018	2.51586	2.52466	4.03378	4.20593	3.05625	2.5901	3.04847	2.10201	3.76532	2.66024	2.58019	-1.10508	0.0411894	0.0526035	1.18513	0.0450497	0.0305027	ENSG00000265912	AC037487.1	---	---	Known_LncRNA
ENST00000584805	0	0	0	2.8662	2.51081	2.47866	0	0	0	2.61856	0	0	-2.61856	0.00100534	0.00537161	2.61856	0.000953477	0.01885	ENSG00000266290	AC015813.3	---	ENST00000579991	Known_LncRNA
ENST00000586220	2.23523	1.36353	2.19087	2.7208	4.53321	4.337	2.5901	1.38753	2.10201	3.86367	1.92987	2.02654	-1.93379	0.00529005	0.0170803	1.83712	0.00830039	0.00983735	ENSG00000267575	AC006504.5	---	---	Known_LncRNA
ENST00000587346	3.07326	2.51586	2.79556	3.607	3.78194	4.04884	3.1754	2.90018	1.4041	3.81259	2.79489	2.49323	-1.0177	0.0470573	0.0555638	1.31937	0.0483138	0.0317853	ENSG00000267284	AC022031.2	---	---	Known_LncRNA
ENST00000596584	4.05095	0	6.10329	0	0	0	0	3.5243	4.48574	0	3.38475	2.67002	3.38475	0.0238142	0.0409639	-2.67002	0.0150151	0.0148787	ENSG00000242086	LINC00969	long intergenic non-protein coding RNA 969	---	Known_LncRNA
ENST00000596743	4.23268	4.06448	2.52466	4.95694	5.11133	4.82999	3.1754	2.08154	1.4041	4.96609	3.60727	2.22035	-1.35881	0.0160107	0.0331508	2.74574	8.5406e-07	4.45477e-05	ENSG00000228065	LINC01515	long intergenic non-protein coding RNA 1515	---	Known_LncRNA
ENST00000598924	2.23523	2.51586	2.19087	0	0	0	3.00539	2.08154	2.92336	0	2.31399	2.6701	2.31399	0.00196814	0.00869092	-2.6701	0.000402312	0.00930532	ENSG00000269814	AC008403.3	---	ENST00000600059,ENST00000270238	Known_LncRNA
ENST00000602322	3.68558	2.86642	3.39352	2.16839	1.22816	0.937164	4.39818	1.77587	4.25639	1.44457	3.31517	3.47682	1.8706	0.0055469	0.0175909	-2.03224	0.0101911	0.0113876	ENSG00000269939	PCF11-AS1	PCF11 antisense RNA 1	ENST00000528336,ENST00000298281	Known_LncRNA
ENST00000606251	2.44627	2.86642	3.02354	4.09407	3.97907	4.337	2.00462	2.73488	2.10201	4.13671	2.77874	2.2805	-1.35797	0.00346862	0.0127708	1.85621	0.00062056	0.0133544	ENSG00000245937	LINC01184	long intergenic non-protein coding RNA 1184	ENST00000509205,ENST00000343225,ENST00000628403,ENST00000262461	Known_LncRNA
ENST00000606878	0	0	0	4.09407	4.03921	3.68839	0	2.08154	3.4435	3.94056	0	1.84168	-3.94056	8.5256e-08	2.0365e-05	2.09888	0.0470789	0.0313217	ENSG00000224843	LINC00240	long intergenic non-protein coding RNA 240	---	Known_LncRNA
ENST00000608492	2.23523	3.14823	2.79556	1.26189	0	0	2.00462	3.18293	3.4435	0.420629	2.72634	2.87702	2.30571	0.00618536	0.0188924	-2.45639	0.00424388	0.00599722	ENSG00000272575	LINC02098	long intergenic non-protein coding RNA 2098	---	Known_LncRNA
ENST00000614062	2.23523	2.86642	2.19087	0.764725	1.22816	0.937164	1.58907	3.5243	3.20675	0.976684	2.43084	2.77337	1.45415	0.0399372	0.052022	-1.79669	0.0119311	0.0126968	ENSG00000226067	LINC00623	long intergenic non-protein coding RNA 623	---	Known_LncRNA
ENST00000620023	2.44627	4.52506	5.67019	0	0	0	1.58907	5.69803	4.58805	0	4.21384	3.95838	4.21384	9.34647e-06	0.00127007	-3.95838	2.81604e-05	0.000975287	ENSG00000230606	AC092683.1	---	---	Known_LncRNA
ENST00000620671	2.94018	2.05181	2.19087	3.43117	3.55354	3.87984	1.58907	2.73488	0	3.62152	2.39429	1.44132	-1.22723	0.0414216	0.0527576	2.1802	0.0146122	0.0146236	ENSG00000205971	AC074389.1	---	ENST00000424383	Known_LncRNA
ENST00000623896	0	0	0	3.11927	4.7646	4.337	0	0	0	4.07362	0	0	-4.07362	1.16861e-06	0.00020782	4.07362	1.11399e-06	5.6583e-05	ENSG00000278927	FP236240.2	---	---	Known_LncRNA
ENST00000625995	1.68931	0	1.13001	3.33451	2.51081	3.96682	0	0	2.57036	3.27071	0.939772	0.856788	-2.33094	0.00515249	0.0167766	2.41392	0.0455303	0.0306575	ENSG00000228262	LINC01320	long intergenic non-protein coding RNA 1320	---	Known_LncRNA
ENST00000628328	3.1951	4.06448	4.76284	2.16839	2.33	2.22003	3.70612	3.95853	3.98357	2.23948	4.00747	3.88274	1.768	0.00226447	0.00956806	-1.64327	0.00133847	0.0247188	ENSG00000281706	LINC01012	long intergenic non-protein coding RNA 1012	---	Known_LncRNA
ENST00000640437	2.23523	0	0	3.76371	3.97907	3.05625	0	2.33364	2.92336	3.59968	0.745076	1.75233	-2.8546	0.00522617	0.0169401	1.84734	0.0486682	0.0319314	ENSG00000225470	JPX	JPX transcript, XIST activator (non-protein coding)	---	Known_LncRNA
MSTRG.11733.1	0	0	0	5.30186	0.741007	5.08455	1.00308	0	0	3.70914	0	0.334361	-3.70914	0.00307064	0.0117504	3.37478	0.00149193	0.0269724	---	---	---	ENST00000330854,ENST00000600239,ENST00000598240,ENST00000337018,ENST00000601879,ENST00000600377,ENST00000598863,ENST00000594773,ENST00000452918,ENST00000597163,ENST00000597095,ENST00000597280,ENST00000593795	Predicted_LncRNA
MSTRG.14263.2	9.36384	9.36319	9.2088	7.18688	7.61736	7.73003	9.81511	9.01515	9.25706	7.51142	9.31195	9.36244	1.80052	6.55385e-20	7.02035e-17	-1.85102	6.40793e-10	5.85859e-08	---	---	---	---	Predicted_LncRNA
MSTRG.14263.4	9.98813	9.75071	9.63262	9.04843	8.52969	8.77864	10.2588	10.096	9.56682	8.78559	9.79049	9.97387	1.0049	8.02205e-07	0.000149603	-1.18828	5.96798e-06	0.000250208	---	---	---	---	Predicted_LncRNA
MSTRG.15047.3	9.0813	7.00477	7.93465	0.764725	0.741007	0.937164	8.98343	9.10682	8.68871	0.814299	8.00691	8.92632	7.19261	2.11739e-23	3.05598e-20	-8.11202	4.09028e-52	6.11754e-49	---	---	---	ENST00000342704,ENST00000471007,ENST00000375279	Predicted_LncRNA
MSTRG.15510.3	5.55409	5.02071	5.32998	6.02928	6.59994	6.34871	4.00577	5.48026	4.48574	6.32598	5.30159	4.65726	-1.02438	0.000984311	0.0052884	1.66872	0.00134008	0.0247431	---	---	---	---	Predicted_LncRNA
MSTRG.15796.2	6.21773	6.13377	6.72242	4.3627	5.54384	4.2001	7.1354	6.28122	5.45318	4.70221	6.35797	6.28993	1.65576	0.0015774	0.00747076	-1.58772	0.00996295	0.0112211	---	---	---	---	Predicted_LncRNA
MSTRG.1591.1	5.1033	3.76395	4.63064	6.79117	6.93679	5.57449	5.46545	5.05857	4.58805	6.43415	4.4993	5.03736	-1.93485	0.00043064	0.0288449	1.39679	0.00297338	0.0457335	---	---	---	ENST00000615281,ENST00000614015,ENST00000614506,ENST00000614785,ENST00000613531	Predicted_LncRNA
MSTRG.18392.1	3.30744	3.14823	4.14081	2.37692	2.33	2.47866	4.64977	3.80016	2.10201	2.39519	3.53216	3.51731	1.13697	0.0295121	0.0455803	-1.12212	0.039045	0.0279287	---	---	---	---	Predicted_LncRNA
MSTRG.18488.1	3.84299	4.87364	3.22036	2.8662	2.816	2.22003	4.25376	3.62224	3.20675	2.63408	3.979	3.69425	1.34492	0.0188639	0.0362324	-1.06017	0.0467201	0.031175	---	---	---	ENST00000509763,ENST00000502942	Predicted_LncRNA
MSTRG.25707.1	4.4924	4.42295	4.04017	3.43117	1.88181	3.68839	4.46531	4.65789	3.98357	3.00046	4.31851	4.36892	1.31805	0.0470375	0.0555596	-1.36846	0.0405347	0.0285894	---	---	---	ENST00000262539,ENST00000374541	Predicted_LncRNA
MSTRG.25784.2	6.06628	6.87543	6.91944	4.67053	4.25748	5.73176	6.254	6.07185	6.29254	4.88659	6.62039	6.20613	1.73379	0.00146916	0.00710041	-1.31954	0.0115569	0.0124244	---	---	---	ENST00000313400,ENST00000373986,ENST00000361477,ENST00000361209	Predicted_LncRNA
